# Supplementary material for: Water-richness evaluation method and application of clastic rock aquifer in mining seam roof
Source: Sci Rep. 2024 Mar 18;14:6465. doi: 10.1038/s41598-024-57033-x (PMC10948766; doi:10.1038/s41598-024-57033-x)
Supplement: Supplementary file 1 — Supplementary Information 1. [file 41598_2024_57033_MOESM1_ESM.xlsx]

## Sheet: Sheet1
Sample number	Coal seam thickness (m)	Proportion coefficient of hard rock lithology	Dip length of the workface (m)	Mining depth (m)	Height (m)
1	8.7	0.45	198	418	83
2	8.6	0.38	170	357	66.5
3	8.6	0.41	190	367	61.8
4	8.7	0.62	153	434	71
5	3	0.94	227	367	32.5
6	9	0.51	220	590	76
7	7.6	0.62	116	463	86.4
8	3	0.23	186	649.1	42.99
9	5	0.81	122	320	67.7
10	4.8	0.36	175	485	62.5
11	4.6	0.5	170	86.1	53.9
12	3.8	0.65	168	270	54.6
13	7	0.52	168	433	72.97
14	7.4	0.55	160	331	64.25
15	5.3	0.24	145.7	312	44.2
16	5.7	0.63	177.9	283	51.4
17	8	0.55	170	450	86.8
18	2.94	0.85	180.4	568.4	57
19	2.95	0.74	206.1	516	54.5
20	7.5	0.19	222	665	53.7
21	4.5	0.55	175	387.5	58.5
22	8	0.53	198	781.1	97.7
23	9.5	0.65	123	450	78
24	13.425	0.7	123	490	130.78
25	4.7	0.39	297	368	56
26	5.8	0.34	178	570	65.25
27	3.4	0.46	120	434	45
28	3	0.35	145	434.1	47.55
29	3.4	0.36	120	441.97	48.9
30	3.5	0.68	145	452.7	75.8
31	3.65	0.65	132	568.6	60.14
32	3.85	0.54	209	478.3	52.15
33	4.5	0.45	135	370	57.5
34	3	0.52	209	420.5	52.01
35	4.5	0.52	147	499	67.88
36	5	0.5	174	489.43	73.28
37	5	0.35	200	520	58.46
38	5.62	0.79	224.26	462	95.07
39	3.6	0.25	301	288	44.98
40	5.1	0.82	78	266.3	51.3
41	8	0.53	120	272	62
42	7.69	0.51	240	207	62.31
43	4.5	0.47	160	489	54.79
44	4.5	0.53	132	472.5	57.45
45	2.03	0.95	69	89	45.86
46	3.4	0.26	120	424.42	45.1
47	3.9	0.28	209	475.2	49.05
48	5.8	0.45	186	557.25	65.25
49	4.5	0.55	175	387.5	48.9
50	3.65	0.63	132	476.4	55
51	5.7	0.63	177.9	283.9	54.79
52	4	0.52	135	490	45
53	3.4	0.46	136	434.4	45.1
54	4	0.07	195	445.4	38.81
55	4.8	0.47	150	499.92	54
56	2	0.53	105	351.3	36.99
57	7.5	0.47	174	367	75.5
58	4.6	0.43	120	427.3	56.6
59	7.53	0.38	170	357	61.9
60	7.52	0.41	190	367	61.77
61	2.8	0.68	156	269	50.34
62	6.1	0.37	170	475	64.6
63	3.7	0.71	70	420	56.8
