# Supplementary material for: Water-richness evaluation method and application of clastic rock aquifer in mining seam roof
Source: Sci Rep. 2024 Mar 18;14:6465. doi: 10.1038/s41598-024-57033-x (PMC10948766; doi:10.1038/s41598-024-57033-x)
Supplement: Supplementary file 2 — Supplementary Information 2. [file 41598_2024_57033_MOESM2_ESM.xlsx]

## Sheet: Sheet1
		Depth of the sandstone floor	Brittle rock ratio	Lithological structure index	Fault strength index	Fault intersections and endpoints density
Subjective weights/S		0.1741	0.2741	0.2185	0.2222	0.1111
Objective weights/O		0.1548	0.26	0.2039	0.2209	0.1604
Comprehensive weights		0.164353	0.26698	0.211127	0.221544	0.135996		1
S*O		0.0269507	0.071266	0.0445521	0.049084	0.0178204	0.209673
S^2		0.0303108	0.0751308	0.0477422	0.0493728	0.0123432	0.2149
O^2		0.023963	0.0676	0.0415752	0.0487968	0.0257282	0.207663
x+y=1				x	y	0.4785x-0.3935y
0.4246x-0.4174y=0				0.494667	0.505333	0
				a1	a2
				0.495	0.505
