# Supplementary material for: Water-richness evaluation method and application of clastic rock aquifer in mining seam roof
Source: Sci Rep. 2024 Mar 18;14:6465. doi: 10.1038/s41598-024-57033-x (PMC10948766; doi:10.1038/s41598-024-57033-x)
Supplement: Supplementary file 3 — Supplementary Information 3. [file 41598_2024_57033_MOESM3_ESM.xlsx]

## Sheet: Main controlling factor values
Units number	X	Y	Depth of the sandstone floor	Brittle rock ratio	Lithological structure index	Fault strength index	Fault intersections and endpoints density
1	20513375	3975375	1117.85	0.48985	21.7134	0	0
2	20513625	3975375	1155.53	0.498019	22.3963	0	0
3	20513875	3975375	1192.9	0.506049	23.0012	0	0
4	20513125	3975125	1053.51	0.485594	21.4165	0	0
5	20513375	3975125	1093.52	0.494508	22.2455	0	0
6	20513625	3975125	1135.73	0.50561	23.2613	0	0
7	20513875	3975125	1178.04	0.516125	24.1391	0	0
8	20512875	3974875	981.307	0.482128	21.1149	0	0
9	20513125	3974875	1019.69	0.487733	21.6272	0	0
10	20513375	3974875	1063.52	0.499824	22.8236	0	0
11	20513625	3974875	1111.11	0.516035	24.4231	0	0
12	20513875	3974875	1159.27	0.530926	25.7913	0	0
13	20512875	3974625	939.132	0.48401	21.2503	0	0
14	20513125	3974625	978.378	0.488468	21.6313	0.0241856	0
15	20513375	3974625	1026.29	0.505246	23.3658	0.0333952	16
16	20513625	3974625	1080.6	0.530542	26.0041	0	0
17	20513875	3974625	1135.81	0.552983	28.2231	0	0
18	20512875	3974375	890.314	0.48847	21.6358	0	0
19	20513125	3974375	927.847	0.486795	21.2953	0.107466	16
20	20513375	3974375	980.018	0.510542	23.8233	0	0
21	20513625	3974375	1043.18	0.551489	28.2439	0	0
22	20513875	3974375	1107.06	0.585953	31.8045	0	0
23	20514125	3974375	1163.61	0.599943	32.9285	0	0
24	20514375	3974375	1209.98	0.589739	31.2233	0	0
25	20515375	3974375	1329.36	0.529818	21.0771	0	0
26	20515625	3974375	1306.62	0.554822	23.1968	0	0
27	20512875	3974125	836.363	0.503034	23.1402	0.0705766	0
28	20513125	3974125	871.461	0.498543	22.4797	0.0819651	112
29	20513375	3974125	925.986	0.526932	25.5037	0	0
30	20513625	3974125	997.064	0.580833	31.3117	0	0
31	20513875	3974125	1072.15	0.633002	36.7939	0	0
32	20514125	3974125	1133.66	0.651982	38.4117	0	0
33	20514375	3974125	1175.25	0.625668	34.8748	0	0
34	20514625	3974125	1211.32	0.582333	29.4821	0	0
35	20514875	3974125	1251.1	0.544361	24.5102	0	0
36	20515125	3974125	1296.06	0.520663	20.6803	0	0
37	20515375	3974125	1324.86	0.519654	19.2063	0	0
38	20515625	3974125	1278.59	0.56263	23.416	0	0
39	20515875	3974125	1224.95	0.609857	28.2943	0	0
40	20512875	3973875	777.621	0.529972	25.9891	0.0463328	16
41	20513125	3973875	810.416	0.532769	26.2344	0	0
42	20513375	3973875	860.935	0.553797	28.3236	0	0
43	20513625	3973875	933.886	0.605273	33.5388	0	0
44	20513875	3973875	1025.67	0.687407	42.1572	0.00274274	0
45	20514125	3973875	1095.28	0.722579	45.4571	0.00768973	32
46	20514375	3973875	1117.83	0.6596	37.7052	0	0
47	20514625	3973875	1143.81	0.592499	30.1539	0	0
48	20514875	3973875	1178.8	0.545093	24.6617	0	0
49	20515125	3973875	1220.38	0.527303	21.5506	0	0
50	20515375	3973875	1245.09	0.541298	21.4713	0	0
51	20515625	3973875	1203.43	0.593844	26.4207	0	0
52	20515875	3973875	1152.9	0.646656	31.8025	0	0
53	20516125	3973875	1109.18	0.689607	36.3307	0	0
54	20512875	3973625	713.129	0.562921	29.3377	0.00837376	0
55	20513125	3973625	736.305	0.5657	29.6685	0	0
56	20513375	3973625	773.954	0.567709	29.5346	0	0
57	20513625	3973625	837.293	0.59077	30.8261	0	0
58	20513875	3973625	929.409	0.682835	39.3649	0.0205797	48
59	20514125	3973625	1001.07	0.733753	43.8134	0	0
60	20514375	3973625	1019.66	0.664565	35.8325	0.0253906	96
61	20514625	3973625	1042.2	0.586925	28.5418	0	0
62	20514875	3973625	1069.93	0.535871	24.0511	0	0
63	20515125	3973625	1095.68	0.54399	23.9477	0	0
64	20515375	3973625	1103.91	0.594497	27.3817	0	0
65	20515625	3973625	1084.34	0.652967	32.4292	0	0
66	20515875	3973625	1051.92	0.703238	37.4024	0	0
67	20516125	3973625	1020.3	0.741529	41.4865	0	0
68	20512875	3973375	646.438	0.59977	32.777	0	0
69	20513125	3973375	655.733	0.608422	33.8274	0	0
70	20513375	3973375	670.199	0.602204	32.9982	0	0
71	20513625	3973375	707.606	0.523913	21.8453	0.00753461	16
72	20513875	3973375	784.254	0.634457	29.4802	0	0
73	20514125	3973375	846.146	0.685571	32.465	0	0
74	20514375	3973375	884.93	0.651426	29.7423	0	0
75	20514625	3973375	914.511	0.57746	25.3388	0.002704	32
76	20514875	3973375	939.465	0.508844	21.9815	0	0
77	20515125	3973375	956.781	0.569275	26.7529	0	0
78	20515375	3973375	960.268	0.671146	34.4579	0	0
79	20515625	3973375	949.979	0.735179	40.2554	0	0
80	20515875	3973375	933.27	0.776775	44.635	0	0
81	20513375	3973125	581.14	0.68834	40.8079	0	0
82	20513625	3973125	601.22	0.67275	35.443	0	0
83	20513875	3973125	653.842	0.672105	27.5509	0	0
84	20514125	3973125	699.399	0.697939	25.3043	0	0
85	20514375	3973125	743.45	0.66282	24.7401	0	0
86	20514625	3973125	778.392	0.611528	24.547	0	0
87	20514875	3973125	803.581	0.57883	25.5294	0	0
88	20515125	3973125	817.278	0.717072	36.6902	0	0
89	20515375	3973125	815.883	0.798822	44.5949	0	0
90	20515625	3973125	809.916	0.836399	49.5567	0	0
91	20515875	3973125	806.138	0.859878	52.8927	0	0
92	20513875	3972875	556.414	0.712678	27.9295	0	0
93	20514125	3972875	577.953	0.725516	22.2856	0	0
94	20514375	3972875	617.972	0.674456	22.7888	0	0
95	20514625	3972875	648.268	0.653323	25.6676	0.0208057	80
96	20514875	3972875	669.807	0.764237	36.2992	0	0
97	20515125	3972875	679.882	0.950638	51.8809	0	0
98	20515375	3972875	670.616	0.911143	54.1735	0	0
99	20515625	3972875	666.728	0.929431	58.9333	0	0
100	20515875	3972875	676.788	0.938643	61.2722	0	0
101	20514375	3972625	518.795	0.653375	23.6361	0	0
102	20514625	3972625	532.269	0.610181	24.0086	0.00475832	16
103	20514875	3972625	536.896	0.628371	28.8736	0	0
104	20515125	3972625	536.483	0.804799	45.3514	0	0
105	20515375	3972625	528.59	0.905628	57.1989	0	0
106	20515625	3972625	527.003	0.982055	66.3175	0	0
107	20515125	3972375	417.655	0.744658	45.0349	0	0
108	20515375	3972375	401.949	0.869913	58.7746	0	0
109	20515625	3972375	419.554	0.963965	67.7362	0	0
110	20515375	3972125	313.514	0.964031	67.9605	0	0
111	20515375	3971875	288.607	0.955935	66.9123	0	0

## Sheet: Depth of the sandstone floor
Units number	Depth of the sandstone floor		linear measure function	1		2		3		4
1	1117.85			0	-3.15627	4.15627	-0.384653	1.38465	0.410771	0.589229	0		0	0	0.411	0.589		1
2	1155.53			0	-3.40874	4.40874	-0.493934	1.49393	0.222356	0.777644	0		0	0	0.222	0.778		1
3	1192.9			0	-3.65911	4.65911	-0.602301	1.6023	0.0355161	0.964484	0		0	0	0.036	0.964		1
4	1053.51			0	-2.72522	3.72522	-0.19808	1.19808	0.732448	0.267552	0		0	0	0.732	0.268		1
5	1093.52			0	-2.99329	3.99329	-0.314109	1.31411	0.532398	0.467602	0		0	0	0.532	0.468		1
6	1135.73			0	-3.27607	4.27607	-0.436509	1.43651	0.321364	0.678636	0		0	0	0.321	0.679		1
7	1178.04			0	-3.55957	4.55957	-0.559215	1.55921	0.109802	0.890198	0		0	0	0.11	0.89		1
8	981.307			0	-2.24146	3.24146	0.0113097	0.98869	1.09346	-0.093465	0		0	0.011	0.989	0		1
9	1019.69			0	-2.49859	3.49859	-0.0999877	1.09999	0.901573	0.0984271	0		0	0	0.902	0.098		1
10	1063.52			0	-2.79229	3.79229	-0.227109	1.22711	0.682399	0.317601	0		0	0	0.682	0.318		1
11	1111.11			0	-3.11113	4.11113	-0.365116	1.36512	0.444454	0.555546	0		0	0	0.444	0.556		1
12	1159.27			0	-3.43382	4.43382	-0.504788	1.50479	0.203642	0.796358	0		0	0	0.204	0.796		1
13	939.132			0	-1.95889	2.95889	0.133617	0.866383	1.30434	-0.304339	0		0	0.134	0.866	0		1
14	978.378			0	-2.22184	3.22184	0.0198027	0.980197	1.10811	-0.108108	0		0	0.02	0.98	0		1
15	1026.29			0	-2.54282	3.54282	-0.11913	1.11913	0.868569	0.131431	0		0	0	0.869	0.131		1
16	1080.6			0	-2.90675	3.90675	-0.276652	1.27665	0.59698	0.40302	0		0	0	0.597	0.403		1
17	1135.81			0	-3.27665	4.27665	-0.43676	1.43676	0.320932	0.679068	0		0	0	0.321	0.679		1
18	890.314			0	-1.63181	2.63181	0.275189	0.724811	1.54843	-0.548429	0		0	0.275	0.725	0		1
19	927.847			0	-1.88328	2.88328	0.166343	0.833657	1.36076	-0.360763	0		0	0.166	0.834	0		1
20	980.018			0	-2.23282	3.23282	0.0150473	0.984953	1.09991	-0.0999091	0		0	0.015	0.985	0		1
21	1043.18			0	-2.65603	3.65603	-0.168134	1.16813	0.784079	0.215921	0		0	0	0.784	0.216		1
22	1107.06			0	-3.08399	4.08399	-0.353369	1.35337	0.464708	0.535292	0		0	0	0.465	0.535		1
23	1163.61			0	-3.46288	4.46288	-0.517364	1.51736	0.181958	0.818042	0		0	0	0.182	0.818		1
24	1209.98			0	0	0	0	0	0	0	1		0	0	0	1		1
25	1329.36			0	0	0	0	0	0	0	1		0	0	0	1		1
26	1306.62			0	0	0	0	0	0	0	1		0	0	0	1		1
27	836.363			0	-1.27033	2.27033	0.431648	0.568352	1.81819	-0.818186	0		0	0.432	0.568	0		1
28	871.461			0	-1.50549	2.50549	0.329864	0.670136	1.6427	-0.642697	0		0	0.33	0.67	0		1
29	925.986			0	-1.8708	2.8708	0.171741	0.828259	1.37007	-0.370071	0		0	0.172	0.828	0		1
30	997.064			0	-2.34703	3.34703	-0.0343851	1.03439	1.01468	-0.0146808	0		0	0	1	0		1
31	1072.15			0	-2.85008	3.85008	-0.252126	1.25213	0.639266	0.360734	0		0	0	0.639	0.361		1
32	1133.66			0	-3.2622	4.2622	-0.430506	1.43051	0.331715	0.668285	0		0	0	0.332	0.668		1
33	1175.25			0	-3.54089	4.54089	-0.551134	1.55113	0.123735	0.876265	0		0	0	0.124	0.876		1
34	1211.32			0	0	0	0	0	0	0	1		0	0	0	1		1
35	1251.1			0	0	0	0	0	0	0	1		0	0	0	1		1
36	1296.06			0	0	0	0	0	0	0	1		0	0	0	1		1
37	1324.86			0	0	0	0	0	0	0	1		0	0	0	1		1
38	1278.59			0	0	0	0	0	0	0	1		0	0	0	1		1				1000	1200			1000	1200
39	1224.95			0	0	0	0	0	0	0	1		0	0	0	1		1				1	0			0	1
40	777.621			1	-0.87676	1.87676	0.602	0.398	2.1119	-1.1119	0		0	0.602	0.398	0		1
41	810.416			0	-1.09649	2.09649	0.506894	0.493106	1.94792	-0.947921	0		0	0.507	0.493	0		1
42	860.935			0	-1.43496	2.43496	0.360388	0.639612	1.69532	-0.695325	0		0	0.36	0.64	0		1
43	933.886			0	-1.92373	2.92373	0.148831	0.851169	1.33057	-0.330571	0		0	0.149	0.851	0		1
44	1025.67			0	-2.5387	3.5387	-0.117349	1.11735	0.87164	0.12836	0		0	0	0.872	0.128		1
45	1095.28			0	-3.00508	4.00508	-0.319215	1.31921	0.523595	0.476405	0		0	0	0.524	0.476		1
46	1117.83			0	-3.15617	4.15617	-0.38461	1.38461	0.410844	0.589156	0		0	0	0.411	0.589		1
47	1143.81			0	-3.33022	4.33022	-0.459945	1.45994	0.280958	0.719042	0		0	0	0.281	0.719		1
48	1178.8			0	-3.56467	4.56467	-0.561423	1.56142	0.105995	0.894005	0		0	0	0.106	0.894		1
49	1220.38			0	0	0	0	0	0	0	1		0	0	0	1		1
50	1245.09			0	0	0	0	0	0	0	1		0	0	0	1		1
51	1203.43			0	0	0	0	0	0	0	1		0	0	0	1		1
52	1152.9			0	-3.39115	4.39115	-0.486321	1.48632	0.235481	0.764519	0		0	0	0.235	0.765		1
53	1109.18			0	-3.09823	4.09823	-0.359531	1.35953	0.454084	0.545916	0		0	0	0.454	0.546		1
54	713.129			1	-0.444661	1.44466	0.789027	0.210973	2.43436	-1.43436	0		0	0.789	0.211	0		1
55	736.305			1	-0.599945	1.59995	0.721815	0.278185	2.31847	-1.31847	0		0	0.722	0.278	0		1
56	773.954			0	-0.852193	1.85219	0.612633	0.387367	2.13023	-1.13023	0		0	0.613	0.387	0		1
57	837.293			0	-1.27656	2.27656	0.428951	0.571049	1.81354	-0.813537	0		0	0.429	0.571	0		1
58	929.409			0	-1.89374	2.89374	0.161815	0.838185	1.35296	-0.352957	0		0	0.162	0.838	0		1
59	1001.07			0	-2.37388	3.37388	-0.0460092	1.04601	0.994639	0.00536068	0		0	0	0.995	0.005		1
60	1019.66			0	-2.49839	3.49839	-0.0999004	1.0999	0.901723	0.0982766	0		0	0	0.902	0.098		1
61	1042.2			0	-2.64941	3.64941	-0.165266	1.16527	0.789025	0.210975	0		0	0	0.789	0.211		1
62	1069.93			0	-2.83523	3.83523	-0.245696	1.2457	0.650352	0.349648	0		0	0	0.65	0.35		1
63	1095.68			0	-3.00775	4.00775	-0.32037	1.32037	0.521604	0.478396	0		0	0	0.522	0.478		1
64	1103.91			0	-3.06288	4.06288	-0.34423	1.34423	0.480466	0.519534	0		0	0	0.48	0.52		1
65	1084.34			0	-2.93178	3.93178	-0.287488	1.28749	0.578297	0.421703	0		0	0	0.578	0.422		1
66	1051.92			0	-2.71455	3.71455	-0.19346	1.19346	0.740414	0.259586	0		0	0	0.74	0.26		1
67	1020.3			0	-2.50271	3.50271	-0.10177	1.10177	0.898501	0.101499	0		0	0	0.899	0.101		1
68	646.438			1	0.0021667	0.997833	0.98243	0.0175696	2.76781	-1.76781	0		0.002	0.998	0	0		1
69	655.733			1	-0.0601112	1.06011	0.955474	0.0445257	2.72133	-1.72133	0		0	0.955	0.045	0		1
70	670.199			1	-0.157032	1.15703	0.913524	0.0864764	2.64901	-1.64901	0		0	0.914	0.086	0		1
71	707.606			1	-0.407657	1.40766	0.805044	0.194956	2.46197	-1.46197	0		0	0.805	0.195	0		1
72	784.254			0	-0.921204	1.9212	0.582763	0.417237	2.07873	-1.07873	0		0	0.583	0.417	0		1
73	846.146			0	-1.33588	2.33588	0.403277	0.596723	1.76927	-0.769271	0		0	0.403	0.597	0		1
74	884.93			0	-1.59573	2.59573	0.290803	0.709197	1.57535	-0.575351	0		0	0.291	0.709	0		1
75	914.511			0	-1.79392	2.79392	0.205019	0.794981	1.42745	-0.427447	0		0	0.205	0.795	0		1
76	939.465			0	-1.96112	2.96112	0.132651	0.867349	1.30267	-0.302674	0		0	0.133	0.867	0		1
77	956.781			0	-2.07713	3.07713	0.0824363	0.917564	1.2161	-0.216097	0		0	0.082	0.918	0		1
78	960.268			0	-2.1005	3.1005	0.0723227	0.927677	1.19866	-0.19866	0		0	0.072	0.928	0		1
79	949.979			0	-2.03156	3.03156	0.102159	0.897841	1.2501	-0.250103	0		0	0.102	0.898	0		1
80	933.27			0	-1.91961	2.91961	0.150617	0.849383	1.33365	-0.33365	0		0	0.151	0.849	0		1
81	581.14			1	0.439661	0.560339	1.17179	-0.171794	3.0943	-2.0943	0		0.44	0.56	0	0		1
82	601.22			1	0.305127	0.694873	1.11356	-0.113562	2.9939	-1.9939	0		0.305	0.695	0	0		1
83	653.842			1	-0.0474396	1.04744	0.960959	0.039041	2.73079	-1.73079	0		0	0.961	0.039	0		1
84	699.399			1	-0.352676	1.35268	0.828842	0.171158	2.503	-1.503	0		0	0.829	0.171	0		1
85	743.45			0	-0.647816	1.64782	0.701095	0.298905	2.28275	-1.28275	0		0	0.701	0.299	0		1
86	778.392			0	-0.881927	1.88193	0.599763	0.400237	2.10804	-1.10804	0		0	0.6	0.4	0		1
87	803.581			0	-1.05069	2.05069	0.526716	0.473284	1.9821	-0.982096	0		0	0.527	0.473	0		1
88	817.278			0	-1.14246	2.14246	0.486994	0.513006	1.91361	-0.91361	0		0	0.487	0.513	0		1
89	815.883			0	-1.13312	2.13312	0.491039	0.508961	1.92058	-0.920585	0		0	0.491	0.509	0		1
90	809.916			0	-1.09314	2.09314	0.508344	0.491656	1.95042	-0.95042	0		0	0.508	0.492	0		1
91	806.138			0	-1.06783	2.06783	0.519299	0.480701	1.96931	-0.969308	0		0	0.519	0.481	0		1
92	556.414			1	0.605326	0.394674	1.2435	-0.243499	3.21793	-2.21793	0		0.605	0.395	0	0		1
93	577.953			1	0.461012	0.538988	1.18104	-0.181035	3.11023	-2.11023	0		0.461	0.539	0	0		1
94	617.972			1	0.192888	0.807112	1.06498	-0.0649816	2.91014	-1.91014	0		0.193	0.807	0	0		1
95	648.268			1	-0.0100977	1.0101	0.977122	0.0228781	2.75866	-1.75866	0		0	0.977	0.023	0		1
96	669.807			1	-0.154409	1.15441	0.914659	0.0853413	2.65096	-1.65096	0		0	0.915	0.085	0		1
97	679.882			1	-0.221907	1.22191	0.885443	0.114557	2.60059	-1.60059	0		0	0.885	0.115	0		1
98	670.616			1	-0.15983	1.15983	0.912312	0.0876877	2.64692	-1.64692	0		0	0.912	0.088	0		1
99	666.728			1	-0.133778	1.13378	0.923589	0.0764114	2.66636	-1.66636	0		0	0.924	0.076	0		1
100	676.788			1	-0.201177	1.20118	0.894416	0.105584	2.61606	-1.61606	0		0	0.894	0.106	0		1
101	518.795			1	0.857376	0.142624	1.3526	-0.352595	3.40603	-2.40603	0		0.857	0.143	0	0		1
102	532.269			1	0.767097	0.232903	1.31352	-0.313519	3.33865	-2.33865	0		0.767	0.233	0	0		1
103	536.896			1	0.736099	0.263901	1.3001	-0.300103	3.31552	-2.31552	0		0.736	0.264	0	0		1
104	536.483			1	0.738862	0.261138	1.3013	-0.301299	3.31758	-2.31758	0		0.739	0.261	0	0		1
105	528.59			1	0.791745	0.208255	1.32419	-0.324188	3.35705	-2.35705	0		0.792	0.208	0	0		1
106	527.003			1	0.80238	0.19762	1.32879	-0.328791	3.36499	-2.36499	0		0.802	0.198	0	0		1
107	417.655			1	0	0	0	0	0	0	0		1	0	0	0		1
108	401.949			1	0	0	0	0	0	0	0		1	0	0	0		1
109	419.554			1	0	0	0	0	0	0	0		1	0	0	0		1
110	313.514			1	0	0	0	0	0	0	0		1	0	0	0		1
111	288.607			1	0	0	0	0	0	0	0		1	0	0	0		1

## Sheet: Brittle rock ratio
Units number	Brittle rock ratio		linear measure function	1		2		3		4
1	0.48985			1	1.1015	-0.101498	1.55075	-0.550749	4.1015	-3.1015	0		1	0	0	0		1
2	0.498019			1	1.01981	-0.0198147	1.50991	-0.509907	4.01981	-3.01981	0		1	0	0	0		1
3	0.506049			1	0.939508	0.0604918	1.46975	-0.469754	3.93951	-2.93951	0		0.94	0.06	0	0		1
4	0.485594			1	1.14406	-0.144064	1.57203	-0.572032	4.14406	-3.14406	0		1	0	0	0		1
5	0.494508			1	1.05492	-0.054921	1.52746	-0.527461	4.05492	-3.05492	0		1	0	0	0		1
6	0.50561			1	0.943903	0.0560974	1.47195	-0.471951	3.9439	-2.9439	0		0.944	0.056	0	0		1
7	0.516125			1	0.838749	0.161251	1.41937	-0.419375	3.83875	-2.83875	0		0.839	0.161	0	0		1
8	0.482128			1	1.17872	-0.178718	1.58936	-0.589359	4.17872	-3.17872	0		1	0	0	0		1
9	0.487733			1	1.12267	-0.122672	1.56134	-0.561336	4.12267	-3.12267	0		1	0	0	0		1
10	0.499824			1	1.00176	-0.00176282	1.50088	-0.500881	4.00176	-3.00176	0		1	0	0	0		1
11	0.516035			1	0.839655	0.160345	1.41983	-0.419827	3.83965	-2.83965	0		0.84	0.16	0	0		1
12	0.530926			1	0.690737	0.309263	1.34537	-0.345369	3.69074	-2.69074	0		0.691	0.309	0	0		1
13	0.48401			1	1.1599	-0.159901	1.57995	-0.57995	4.1599	-3.1599	0		1	0	0	0		1
14	0.488468			1	1.11532	-0.115321	1.55766	-0.55766	4.11532	-3.11532	0		1	0	0	0		1
15	0.505246			1	0.947542	0.0524585	1.47377	-0.473771	3.94754	-2.94754	0		0.948	0.052	0	0		1
16	0.530542			1	0.694584	0.305416	1.34729	-0.347292	3.69458	-2.69458	0		0.695	0.305	0	0		1
17	0.552983			1	0.470171	0.529829	1.23509	-0.235085	3.47017	-2.47017	0		0.47	0.53	0	0		1
18	0.48847			1	1.1153	-0.115302	1.55765	-0.557651	4.1153	-3.1153	0		1	0	0	0		1
19	0.486795			1	1.13205	-0.132046	1.56602	-0.566023	4.13205	-3.13205	0		1	0	0	0		1
20	0.510542			1	0.894577	0.105423	1.44729	-0.447289	3.89458	-2.89458	0		0.895	0.105	0	0		1
21	0.551489			1	0.485106	0.514894	1.24255	-0.242553	3.48511	-2.48511	0		0.485	0.515	0	0		1
22	0.585953			0	0.140471	0.859529	1.07024	-0.0702357	3.14047	-2.14047	0		0.14	0.86	0	0		1
23	0.599943			0	0.000567028	0.999433	1.00028	-0.000283514	3.00057	-2.00057	0		0	1	0	0		1
24	0.589739			0	0.102605	0.897395	1.0513	-0.0513027	3.10261	-2.10261	0		0.103	0.897	0	0		1
25	0.529818			0	0.701816	0.298184	1.35091	-0.350908	3.70182	-2.70182	0		0.702	0.298	0	0		1
26	0.554822			0	0.451778	0.548222	1.22589	-0.225889	3.45178	-2.45178	0		0.452	0.548	0	0		1
27	0.503034			1	0.969659	0.0303411	1.48483	-0.484829	3.96966	-2.96966	0		1	0	0	0		1
28	0.498543			1	1.01457	-0.0145674	1.50728	-0.507284	4.01457	-3.01457	0		1	0	0	0		1
29	0.526932			1	0.730679	0.269321	1.36534	-0.365339	3.73068	-2.73068	0		0.731	0.269	0	0		1
30	0.580833			1	0.191669	0.808331	1.09583	-0.0958345	3.19167	-2.19167	0		0.192	0.808	0	0		1
31	0.633002			0	-0.330022	1.33002	0.834989	0.165011	2.66998	-1.66998	0		0	0.835	0.165	0		1
32	0.651982			0	-0.519824	1.51982	0.740088	0.259912	2.48018	-1.48018	0		0	0.74	0.26	0		1
33	0.625668			0	-0.256683	1.25668	0.871659	0.128341	2.74332	-1.74332	0		0	0.872	0.128	0		1
34	0.582333			0	0.17667	0.82333	1.08834	-0.088335	3.17667	-2.17667	0		0.177	0.823	0	0		1
35	0.544361			0	0.556386	0.443614	1.27819	-0.278193	3.55639	-2.55639	0		0.556	0.444	0	0		1
36	0.520663			0	0.793371	0.206629	1.39669	-0.396685	3.79337	-2.79337	0		0.793	0.207	0	0		1
37	0.519654			0	0.803458	0.196542	1.40173	-0.401729	3.80346	-2.80346	0		0.803	0.197	0	0		1
38	0.56263			0	0.373703	0.626297	1.18685	-0.186852	3.3737	-2.3737	0		0.374	0.626	0	0		1				0.8	0.9			0.8	0.9
39	0.609857			0	-0.0985714	1.09857	0.950714	0.0492857	2.90143	-1.90143	0		0	0.951	0.049	0		1				1	0			0	1
40	0.529972			1	0.70028	0.29972	1.35014	-0.35014	3.70028	-2.70028	0		0.7	0.3	0	0		1
41	0.532769			1	0.672308	0.327692	1.33615	-0.336154	3.67231	-2.67231	0		0.672	0.328	0	0		1
42	0.553797			1	0.462029	0.537971	1.23101	-0.231014	3.46203	-2.46203	0		0.462	0.538	0	0		1
43	0.605273			0	-0.0527299	1.05273	0.973635	0.026365	2.94727	-1.94727	0		0	0.974	0.026	0		1
44	0.687407			0	-0.874066	1.87407	0.562967	0.437033	2.12593	-1.12593	0		0	0.563	0.437	0		1
45	0.722579			0	-1.22579	2.22579	0.387105	0.612895	1.77421	-0.774211	0		0	0.387	0.613	0		1
46	0.6596			0	-0.596003	1.596	0.701999	0.298001	2.404	-1.404	0		0	0.702	0.298	0		1
47	0.592499			0	0.0750089	0.924991	1.0375	-0.0375044	3.07501	-2.07501	0		0.075	0.925	0	0		1
48	0.545093			0	0.549069	0.450931	1.27453	-0.274534	3.54907	-2.54907	0		0.549	0.451	0	0		1
49	0.527303			0	0.726968	0.273032	1.36348	-0.363484	3.72697	-2.72697	0		0.727	0.273	0	0		1
50	0.541298			0	0.587017	0.412983	1.29351	-0.293509	3.58702	-2.58702	0		0.587	0.413	0	0		1
51	0.593844			0	0.0615619	0.938438	1.03078	-0.0307809	3.06156	-2.06156	0		0.062	0.938	0	0		1
52	0.646656			0	-0.466556	1.46656	0.766722	0.233278	2.53344	-1.53344	0		0	0.767	0.233	0		1
53	0.689607			0	-0.896069	1.89607	0.551965	0.448035	2.10393	-1.10393	0		0	0.552	0.448	0		1
54	0.562921			1	0.370787	0.629213	1.18539	-0.185393	3.37079	-2.37079	0		0.371	0.629	0	0		1
55	0.5657			1	0.343003	0.656997	1.1715	-0.171501	3.343	-2.343	0		0.343	0.657	0	0		1
56	0.567709			1	0.322913	0.677087	1.16146	-0.161456	3.32291	-2.32291	0		0.323	0.677	0	0		1
57	0.59077			1	0.0923032	0.907697	1.04615	-0.0461516	3.0923	-2.0923	0		0.092	0.908	0	0		1
58	0.682835			0	-0.828353	1.82835	0.585823	0.414177	2.17165	-1.17165	0		0	0.586	0.414	0		1
59	0.733753			0	-1.33753	2.33753	0.331236	0.668764	1.66247	-0.662472	0		0	0.331	0.669	0		1
60	0.664565			0	-0.645649	1.64565	0.677176	0.322824	2.35435	-1.35435	0		0	0.677	0.323	0		1
61	0.586925			0	0.130745	0.869255	1.06537	-0.0653727	3.13075	-2.13075	0		0.131	0.869	0	0		1
62	0.535871			1	0.641294	0.358706	1.32065	-0.320647	3.64129	-2.64129	0		0.641	0.359	0	0		1
63	0.54399			0	0.560102	0.439898	1.28005	-0.280051	3.5601	-2.5601	0		0.56	0.44	0	0		1
64	0.594497			0	0.0550328	0.944967	1.02752	-0.0275164	3.05503	-2.05503	0		0.055	0.945	0	0		1
65	0.652967			0	-0.529671	1.52967	0.735164	0.264836	2.47033	-1.47033	0		0	0.735	0.265	0		1
66	0.703238			0	-1.03238	2.03238	0.483812	0.516188	1.96762	-0.967624	0		0	0.484	0.516	0		1
67	0.741529			0	-1.41529	2.41529	0.292356	0.707644	1.58471	-0.584711	1		0	0.292	0.708	0		1
68	0.59977			1	0.00229523	0.997705	1.00115	-0.00114761	3.0023	-2.0023	0		0	1	0	0		1
69	0.608422			0	-0.0842231	1.08422	0.957888	0.0421115	2.91578	-1.91578	0		0	0.958	0.042	0		1
70	0.602204			1	-0.022037	1.02204	0.988981	0.0110185	2.97796	-1.97796	0		0	1	0	0		1
71	0.523913			1	0.760866	0.239134	1.38043	-0.380433	3.76087	-2.76087	0		0.761	0.239	0	0		1
72	0.634457			0	-0.34457	1.34457	0.827715	0.172285	2.65543	-1.65543	0		0	0.828	0.172	0		1
73	0.685571			0	-0.855713	1.85571	0.572143	0.427857	2.14429	-1.14429	0		0	0.572	0.428	0		1
74	0.651426			0	-0.514259	1.51426	0.74287	0.25713	2.48574	-1.48574	0		0	0.743	0.257	0		1
75	0.57746			1	0.225401	0.774599	1.1127	-0.112701	3.2254	-2.2254	0		0.225	0.775	0	0		1
76	0.508844			1	0.911558	0.0884422	1.45578	-0.455779	3.91156	-2.91156	0		0.912	0.088	0	0		1
77	0.569275			0	0.307247	0.692753	1.15362	-0.153624	3.30725	-2.30725	0		0.307	0.693	0	0		1
78	0.671146			0	-0.711461	1.71146	0.64427	0.35573	2.28854	-1.28854	0		0	0.644	0.356	0		1
79	0.735179			0	-1.35179	2.35179	0.324106	0.675894	1.64821	-0.648212	0		0	0.324	0.676	0		1
80	0.776775			0	-1.76775	2.76775	0.116126	0.883874	1.23225	-0.232252	1		0	0.116	0.884	0		1
81	0.68834			0	-0.883397	1.8834	0.558302	0.441698	2.1166	-1.1166	0		0	0.558	0.442	0		1
82	0.67275			0	-0.727503	1.7275	0.636248	0.363752	2.2725	-1.2725	0		0	0.636	0.364	0		1
83	0.672105			0	-0.721051	1.72105	0.639475	0.360525	2.27895	-1.27895	0		0	0.639	0.361	0		1
84	0.697939			0	-0.979395	1.97939	0.510303	0.489697	2.02061	-1.02061	0		0	0.51	0.49	0		1
85	0.66282			0	-0.6282	1.6282	0.6859	0.3141	2.3718	-1.3718	0		0	0.686	0.314	0		1
86	0.611528			0	-0.115275	1.11528	0.942362	0.0576376	2.88472	-1.88472	0		0	0.942	0.058	0		1
87	0.57883			1	0.211704	0.788296	1.10585	-0.105852	3.2117	-2.2117	0		0.212	0.788	0	0		1
88	0.717072			0	-1.17072	2.17072	0.414638	0.585362	1.82928	-0.829276	0		0	0.415	0.585	0		1
89	0.798822			0	-1.98822	2.98822	0.00589032	0.99411	1.01178	-0.0117806	0		0	0	1	0		1
90	0.836399			0	-2.36399	3.36399	-0.181995	1.18199	0.63601	0.36399	1		0	0	0.636	0.364		1
91	0.859878			0	-2.59878	3.59878	-0.299392	1.29939	0.401215	0.598785	1		0	0	0.401	0.599		1
92	0.712678			0	-1.12678	2.12678	0.436609	0.563391	1.87322	-0.873218	0		0	0.473	0.563	0		1.036
93	0.725516			0	-1.25516	2.25516	0.372422	0.627578	1.74484	-0.744845	0		0	0.372	0.628	0		1
94	0.674456			0	-0.744555	1.74456	0.627722	0.372278	2.25544	-1.25544	0		0	0.628	0.372	0		1
95	0.653323			0	-0.533231	1.53323	0.733385	0.266615	2.46677	-1.46677	0		0	0.733	0.267	0		1
96	0.764237			0	-1.64237	2.64237	0.178813	0.821187	1.35763	-0.357626	0		0	0.179	0.821	0		1
97	0.950638			0	-3.50638	4.50638	-0.753189	1.75319	-0.506379	1.50638	1		0	0	0	1		1
98	0.911143			0	-3.11143	4.11143	-0.555714	1.55571	-0.111427	1.11143	1		0	0	0	1		1
99	0.929431			0	-3.29431	4.29431	-0.647157	1.64716	-0.294314	1.29431	1		0	0	0	1		1
100	0.938643			0	-3.38643	4.38643	-0.693215	1.69322	-0.38643	1.38643	1		0	0	0	1		1
101	0.653375			0	-0.533745	1.53375	0.733127	0.266873	2.46625	-1.46625	0		0	0.733	0.267	0		1
102	0.610181			0	-0.10181	1.10181	0.949095	0.0509048	2.89819	-1.89819	0		0	0.949	0.051	0		1
103	0.628371			0	-0.283708	1.28371	0.858146	0.141854	2.71629	-1.71629	0		0	0.858	0.142	0		1
104	0.804799			0	-2.04799	3.04799	-0.0239948	1.02399	0.95201	0.0479896	0		0	0	1	0		1
105	0.905628			0	-3.05628	4.05628	-0.528139	1.52814	-0.056277	1.05628	1		0	0	0	1		1
106	0.982055			0	-3.82055	4.82055	-0.910275	1.91027	-0.82055	1.82055	1		0	0	0	1		1
107	0.744658			0	-1.44658	2.44658	0.276709	0.723291	1.55342	-0.553418	0		0	0.277	0.723	0		1
108	0.869913			0	-2.69913	3.69913	-0.349567	1.34957	0.300866	0.699134	1		0	0	0.301	0.699		1
109	0.963965			0	-3.63965	4.63965	-0.819824	1.81982	-0.639648	1.63965	1		0	0	0	1		1
110	0.964031			0	-3.64031	4.64031	-0.820153	1.82015	-0.640307	1.64031	1		0	0	0	1		1
111	0.955935			0	-3.55935	4.55935	-0.779677	1.77968	-0.559353	1.55935	1		0	0	0	1		1

## Sheet: Lithological structure index
Units number	Lithological structure index		linear measure function	1		2		3		4
1	21.7134			1	1.65732	-0.65732	1.66293	-0.662928	3.7723	-2.7723	0		1	0	0	0		1
2	22.3963			0	1.52074	-0.52074	1.6083	-0.608296	3.68127	-2.68127	0		1	0	0	0		1
3	23.0012			0	1.39975	-0.399753	1.5599	-0.559901	3.60064	-2.60064	0		1	0	0	0		1
4	21.4165			1	1.7167	-0.716697	1.68668	-0.686679	3.81188	-2.81188	0		1	0	0	0		1
5	22.2455			1	1.5509	-0.550897	1.62036	-0.620359	3.70137	-2.70137	0		1	0	0	0		1
6	23.2613			0	1.34773	-0.347735	1.53909	-0.539094	3.56597	-2.56597	0		1	0	0	0		1
7	24.1391			0	1.17219	-0.172186	1.46887	-0.468875	3.44896	-2.44896	0		1	0	0	0		1
8	21.1149			1	1.77703	-0.777028	1.71081	-0.710811	3.85209	-2.85209	0		1	0	0	0		1
9	21.6272			1	1.67456	-0.674562	1.66982	-0.669825	3.7838	-2.7838	0		1	0	0	0		1
10	22.8236			1	1.43529	-0.435287	1.57411	-0.574115	3.62432	-2.62432	0		1	0	0	0		1
11	24.4231			0	1.11539	-0.115385	1.44615	-0.446154	3.4111	-2.4111	0		1	0	0	0		1
12	25.7913			0	0.841738	0.158262	1.3367	-0.336695	3.22872	-2.22872	0		0.842	0.158	0	0		1
13	21.2503			1	1.74995	-0.749949	1.69998	-0.69998	3.83404	-2.83404	0		1	0	0	0		1
14	21.6313			1	1.67374	-0.673742	1.6695	-0.669497	3.78325	-2.78325	0		1	0	0	0		1
15	23.3658			1	1.32685	-0.326849	1.53074	-0.530739	3.55204	-2.55204	0		1	0	0	0		1
16	26.0041			0	0.799171	0.200829	1.31967	-0.319668	3.20035	-2.20035	0		0	0.799	0.201	0		1
17	28.2231			0	0.355387	0.644613	1.14215	-0.142155	2.90457	-1.90457	0		0	0.355	0.645	0		1
18	21.6358			1	1.67284	-0.672843	1.66914	-0.669137	3.78265	-2.78265	0		1	0	0	0		1
19	21.2953			1	1.74093	-0.74093	1.69637	-0.696372	3.82803	-2.82803	0		1	0	0	0		1
20	23.8233			1	1.23535	-0.235346	1.49414	-0.494139	3.49106	-2.49106	0		1	0	0	0		1
21	28.2439			0	0.351225	0.648775	1.14049	-0.14049	2.90179	-1.90179	0		0.351	0.649	0	0		1
22	31.8045			0	-0.360896	1.3609	0.855641	0.144359	2.42716	-1.42716	0		0	0.856	0.144	0		1
23	32.9285			0	-0.585692	1.58569	0.765723	0.234277	2.27734	-1.27734	0		0	0.766	0.234	0		1
24	31.2233			0	-0.244669	1.24467	0.902132	0.0978676	2.50463	-1.50463	0		0	0.902	0.098	0		1
25	21.0771			0	1.78457	-0.784573	1.71383	-0.713829	3.85712	-2.85712	0		1	0	0	0		1
26	23.1968			0	1.36064	-0.360644	1.54426	-0.544258	3.57457	-2.57457	0		1	0	0	0		1
27	23.1402			1	1.37196	-0.371955	1.54878	-0.548782	3.58211	-2.58211	0		1	0	0	0		1
28	22.4797			1	1.50407	-0.504068	1.60163	-0.601627	3.67016	-2.67016	0		1	0	0	0		1
29	25.5037			1	0.89926	0.10074	1.3597	-0.359704	3.26706	-2.26706	0		0.899	0.101	0	0		1
30	31.3117			0	-0.262342	1.26234	0.895063	0.104937	2.49285	-1.49285	0		0	0.895	0.105	0		1
31	36.7939			0	-1.35878	2.35878	0.456488	0.543512	1.76207	-0.762072	0		0	0.456	0.544	0		1
32	38.4117			0	-1.68234	2.68234	0.327065	0.672935	1.54642	-0.546421	0		0	0.327	0.673	0		1
33	34.8748			0	-0.974963	1.97496	0.610015	0.389985	2.01789	-1.01789	0		0	0.61	0.39	0		1
34	29.4821			0	0.103582	0.896418	1.04143	-0.0414327	2.73674	-1.73674	0		0.104	0.896	0	0		1
35	24.5102			0	1.09795	-0.0979541	1.43918	-0.439182	3.39949	-2.39949	0		1	0	0	0		1
36	20.6803			0	1.86395	-0.863946	1.74558	-0.745578	3.91002	-2.91002	0		1	0	0	0		1
37	19.2063			0	2.15874	-1.15874	1.8635	-0.863496	4.1065	-3.1065	0		1	0	0	0		1
38	23.416			0	1.3168	-0.316798	1.52672	-0.526719	3.54535	-2.54535	0		1	0	0	0		1
39	28.2943			0	0.341142	0.658858	1.13646	-0.136457	2.89507	-1.89507	1		0.341	0.659	0	0		1
40	25.9891			1	0.802174	0.197826	1.32087	-0.32087	3.20235	-2.20235	0		0.802	0.198	0	0		1
41	26.2344			1	0.75312	0.24688	1.30125	-0.301248	3.16965	-2.16965	0		0.753	0.247	0	0		1
42	28.3236			1	0.335282	0.664718	1.13411	-0.134113	2.89117	-1.89117	0		0.335	0.665	0	0		1
43	33.5388			0	-0.707753	1.70775	0.716899	0.283101	2.19598	-1.19598	0		0	0.717	0.283	0		1
44	42.1572			0	-2.43143	3.43143	0.0274273	0.972573	1.04715	-0.0471507	0		0	0.027	0.973	0		1
45	45.4571			0	-3.09143	4.09143	-0.236571	1.23657	0.607264	0.392736	0		0	0	0.607	0.393		1
46	37.7052			0	-1.54103	2.54103	0.383587	0.616413	1.6406	-0.640602	0		0	0.384	0.616	0		1
47	30.1539			0	-0.0307759	1.03078	0.98769	0.0123104	2.64719	-1.64719	0		0	0.988	0.012	0		1
48	24.6617			0	1.06766	-0.0676567	1.42706	-0.427063	3.37929	-2.37929	0		1	0	0	0		1
49	21.5506			0	1.68988	-0.689883	1.67595	-0.675953	3.79401	-2.79401	0		1	0	0	0		1
50	21.4713			0	1.70573	-0.705731	1.68229	-0.682292	3.80457	-2.80457	0		1	0	0	0		1
51	26.4207			0	0.715851	0.284149	1.28634	-0.28634	3.14481	-2.14481	0		0.716	0.284	0	0		1
52	31.8025			0	-0.360506	1.36051	0.855798	0.144202	2.42742	-1.42742	1		0	0.856	0.144	0		1
53	36.3307			0	-1.26615	2.26615	0.493541	0.506459	1.82381	-0.823812	1		0	0.494	0.506	0		1
54	29.3377			1	0.132457	0.867543	1.05298	-0.052983	2.75598	-1.75598	0		0.132	0.868	0	0		1
55	29.6685			1	0.0663078	0.933692	1.02652	-0.0265231	2.71189	-1.71189	0		0.066	0.934	0	0		1
56	29.5346			1	0.0930761	0.906924	1.03723	-0.0372305	2.72974	-1.72974	0		0.093	0.907	0	0		1
57	30.8261			0	-0.165226	1.16523	0.93391	0.0660902	2.55758	-1.55758	0		0	0.934	0.066	0		1
58	39.3649			0	-1.87297	2.87297	0.250811	0.749189	1.41936	-0.419364	0		0	0.251	0.749	0		1
59	43.8134			0	-2.76268	3.76268	-0.105073	1.10507	0.826372	0.173628	0		0	0	0.826	0.174		1
60	35.8325			0	-1.1665	2.1665	0.533402	0.466598	1.89023	-0.89023	0		0	0.533	0.467	0		1
61	28.5418			0	0.29164	0.70836	1.11666	-0.116656	2.86208	-1.86208	0		0.292	0.708	0	0		1
62	24.0511			0	1.18979	-0.189789	1.47592	-0.475916	3.46069	-2.46069	0		1	0	0	0		1
63	23.9477			0	1.21046	-0.210457	1.48418	-0.484183	3.47447	-2.47447	0		1	0	0	0		1
64	27.3817			0	0.523669	0.476331	1.20947	-0.209468	3.01673	-2.01673	0		0.524	0.476	0	0		1
65	32.4292			0	-0.485842	1.48584	0.805663	0.194337	2.34389	-1.34389	0		0	0.806	0.194	0		1
66	37.4024			0	-1.48049	2.48049	0.407806	0.592194	1.68096	-0.680956	1		0	0.408	0.592	0		1
67	41.4865			0	-2.2973	3.2973	0.0810818	0.918918	1.13655	-0.136553	1		0	0.081	0.919	0		1
68	32.777			0	-0.55541	1.55541	0.777836	0.222164	2.29752	-1.29752	0		0	0.778	0.222	0		1
69	33.8274			0	-0.765479	1.76548	0.693808	0.306192	2.15751	-1.15751	0		0	0.694	0.306	0		1
70	32.9982			0	-0.59963	1.59963	0.760148	0.239852	2.26805	-1.26805	0		0	0.76	0.24	0		1
71	21.8453			1	1.63094	-0.630938	1.65238	-0.652375	3.75472	-2.75472	0		1	0	0	0		1
72	29.4802			1	0.103969	0.896031	1.04159	-0.0415875	2.737	-1.737	0		0.104	0.896	0	0		1
73	32.465			0	-0.492999	1.493	0.802801	0.197199	2.33912	-1.33912	0		0	0.803	0.197	0		1
74	29.7423			0	0.0515468	0.948453	1.02062	-0.0206187	2.70206	-1.70206	0		0.052	0.948	0	0		1
75	25.3388			1	0.932245	0.0677546	1.3729	-0.372898	3.28904	-2.28904	0		0.932	0.068	0	0		1
76	21.9815			1	1.60369	-0.603692	1.64148	-0.641477	3.73656	-2.73656	0		1	0	0	0		1
77	26.7529			0	0.64941	0.35059	1.25976	-0.259764	3.10053	-2.10053	0		0.649	0.351	0	0		1
78	34.4579			0	-0.89159	1.89159	0.643364	0.356636	2.07346	-1.07346	0		0	0.643	0.357	0		1
79	40.2554			0	-2.05108	3.05108	0.179567	0.820433	1.30065	-0.300653	1		0	0.18	0.82	0		1
80	44.635			0	-2.927	3.927	-0.1708	1.1708	0.716854	0.283146	1		0	0	0.717	0.283		1
81	40.8079			0	-2.16158	3.16158	0.135368	0.864632	1.22701	-0.227007	0		0	0.135	0.865	0		1
82	35.443			0	-1.0886	2.0886	0.564561	0.435439	1.94215	-0.942149	0		0	0.565	0.435	0		1
83	27.5509			1	0.489822	0.510178	1.19593	-0.195929	2.99417	-1.99417	0		0.49	0.51	0	0		1
84	25.3043			1	0.939148	0.0608524	1.37566	-0.375659	3.29364	-2.29364	0		0.939	0.061	0	0		1
85	24.7401			1	1.05199	-0.0519858	1.42079	-0.420794	3.36885	-2.36885	0		1	0	0	0		1
86	24.547			1	1.09061	-0.0906062	1.43624	-0.436242	3.39459	-2.39459	0		1	0	0	0		1
87	25.5294			1	0.89411	0.10589	1.35764	-0.357644	3.26362	-2.26362	0		0.894	0.106	0	0		1
88	36.6902			0	-1.33804	2.33804	0.464785	0.535215	1.7759	-0.775897	0		0	0.465	0.535	0		1
89	44.5949			0	-2.91897	3.91897	-0.16759	1.16759	0.722204	0.277796	0		0	0	0.722	0.278		1
90	49.5567			0	-3.91133	4.91133	-0.564533	1.56453	0.0607961	0.939204	1		0	0	0.061	0.939		1
91	52.8927			0	-4.57854	5.57854	-0.831416	1.83142	-0.383897	1.3839	1		0	0	0	1		1
92	27.9295			1	0.414093	0.585907	1.16564	-0.165637	2.94369	-1.94369	0		0.414	0.586	0	0		1
93	22.2856			1	1.54288	-0.542878	1.61715	-0.617151	3.69603	-2.69603	0		1	0	0	0		1
94	22.7888			1	1.44223	-0.442232	1.57689	-0.576893	3.62895	-2.62895	0		1	0	0	0		1
95	25.6676			1	0.866477	0.133523	1.34659	-0.346591	3.24521	-2.24521	0		0.866	0.134	0	0		1
96	36.2992			0	-1.25984	2.25984	0.496063	0.503937	1.82802	-0.828015	0		0	0.496	0.504	0		1
97	51.8809			0	-4.37617	5.37617	-0.750469	1.75047	-0.24902	1.24902	1		0	0	0	1		1
98	54.1735			0	-4.8347	5.8347	-0.933879	1.93388	-0.554627	1.55463	1		0	0	0	1		1
99	58.9333			0	-5.78666	6.78666	-1.31466	2.31466	-1.18911	2.18911	1		0	0	0	1		1
100	61.2722			0	-6.25443	7.25443	-1.50177	2.50177	-1.50088	2.50088	1		0	0	0	1		1
101	23.6361			1	1.27278	-0.272782	1.50911	-0.509113	3.51601	-2.51601	0		1	0	0	0		1
102	24.0086			1	1.19828	-0.198277	1.47931	-0.479311	3.46635	-2.46635	0		1	0	0	0		1
103	28.8736			1	0.225288	0.774712	1.09012	-0.0901152	2.81785	-1.81785	0		0.225	0.775	0	0		1
104	45.3514			0	-3.07029	4.07029	-0.228115	1.22812	0.621353	0.378647	0		0	0	0.621	0.379		1
105	57.1989			0	-5.43977	6.43977	-1.17591	2.17591	-0.957909	1.95791	1		0	0	0	1		1
106	66.3175			0	-7.2635	8.2635	-1.9054	2.9054	-2.17342	3.17342	1		0	0	0	1		1
107	45.0349			0	-3.00699	4.00699	-0.202795	1.20279	0.663543	0.336457	0		0	0	0.664	0.336		1
108	58.7746			0	-5.75493	6.75493	-1.30197	2.30197	-1.16796	2.16796	1		0	0	0	1		1
109	67.7362			0	-7.54723	8.54723	-2.01889	3.01889	-2.36253	3.36253	1		0	0	0	1		1
110	67.9605			0	-7.5921	8.5921	-2.03684	3.03684	-2.39244	3.39244	1		0	0	0	1		1
111	66.9123			0	-7.38246	8.38246	-1.95298	2.95298	-2.25271	3.25271	1		0	0	0	1		1

## Sheet: Fault strength index
Units number	Fault strength index		linear measure function	1		2		3		4
1	0			1	0	0	0	0	0	0	0		1	0	0	0		1
2	0			1	0	0	0	0	0	0	0		1	0	0	0		1
3	0			1	0	0	0	0	0	0	0		1	0	0	0		1
4	0			1	0	0	0	0	0	0	0		1	0	0	0		1
5	0			1	0	0	0	0	0	0	0		1	0	0	0		1
6	0			1	0	0	0	0	0	0	0		1	0	0	0		1
7	0			1	0	0	0	0	0	0	0		1	0	0	0		1
8	0			1	0	0	0	0	0	0	0		1	0	0	0		1
9	0			1	0	0	0	0	0	0	0		1	0	0	0		1
10	0			1	0	0	0	0	0	0	0		1	0	0	0		1
11	0			1	0	0	0	0	0	0	0		1	0	0	0		1
12	0			1	0	0	0	0	0	0	0		1	0	0	0		1
13	0			1	0	0	0	0	0	0	0		1	0	0	0		1
14	0.0241856			0	0.463864	0.536136	0	0	0	0	0		0.464	0.536	0	0		1
15	0.0333952			0	0	0	0.989572	0.0104281	0	0	0		0	0.99	0.01	0		1
16	0			1	0	0	0	0	0	0	0		1	0	0	0		1
17	0			1	0	0	0	0	0	0	0		1	0	0	0		1
18	0			1	0	0	0	0	0	0	0		1	0	0	0		1
19	0.107466			0	0	0	0	0	0	0	1		0	0	0	1		1
20	0			1	0	0	0	0	0	0	0		1	0	0	0		1
21	0			1	0	0	0	0	0	0	0		1	0	0	0		1
22	0			1	0	0	0	0	0	0	0		1	0	0	0		1
23	0			1	0	0	0	0	0	0	0		1	0	0	0		1
24	0			1	0	0	0	0	0	0	0		1	0	0	0		1
25	0			1	0	0	0	0	0	0	0		1	0	0	0		1
26	0			1	0	0	0	0	0	0	0		1	0	0	0		1
27	0.0705766			0	0	0	0.0111051	0.988895	0	0	0		0	0.011	0.989	0		1
28	0.0819651			0	0	0	0	0	0.422812	0.577188	0		0	0	0.423	0.577		1
29	0			1	0	0	0	0	0	0	0		1	0	0	0		1
30	0			1	0	0	0	0	0	0	0		1	0	0	0		1
31	0			1	0	0	0	0	0	0	0		1	0	0	0		1
32	0			1	0	0	0	0	0	0	0		1	0	0	0		1
33	0			1	0	0	0	0	0	0	0		1	0	0	0		1
34	0			1	0	0	0	0	0	0	0		1	0	0	0		1
35	0			1	0	0	0	0	0	0	0		1	0	0	0		1
36	0			1	0	0	0	0	0	0	0		1	0	0	0		1
37	0			1	0	0	0	0	0	0	0		1	0	0	0		1
38	0			1	0	0	0	0	0	0	0		1	0	0	0		1				0.071	0.09			0.071	0.09
39	0			1	0	0	0	0	0	0	0		1	0	0	0		1				1	0			0	1
40	0.0463328			0	0	0	0.649106	0.350894	0	0	0		0	0.649	0.351	0		1
41	0			1	0	0	0	0	0	0	0		1	0	0	0		1
42	0			1	0	0	0	0	0	0	0		1	0	0	0		1
43	0			1	0	0	0	0	0	0	0		1	0	0	0		1
44	0.00274274			1	0	0	0	0	0	0	0		1	0	0	0		1
45	0.00768973			1	0	0	0	0	0	0	0		1	0	0	0		1
46	0			1	0	0	0	0	0	0	0		1	0	0	0		1
47	0			1	0	0	0	0	0	0	0		1	0	0	0		1
48	0			1	0	0	0	0	0	0	0		1	0	0	0		1
49	0			1	0	0	0	0	0	0	0		1	0	0	0		1
50	0			1	0	0	0	0	0	0	0		1	0	0	0		1
51	0			1	0	0	0	0	0	0	0		1	0	0	0		1
52	0			1	0	0	0	0	0	0	0		1	0	0	0		1
53	0			1	0	0	0	0	0	0	0		1	0	0	0		1
54	0.00837376			1	0	0	0	0	0	0	0		1	0	0	0		1
55	0			1	0	0	0	0	0	0	0		1	0	0	0		1
56	0			1	0	0	0	0	0	0	0		1	0	0	0		1
57	0			1	0	0	0	0	0	0	0		1	0	0	0		1
58	0.0205797			0	0.653651	0.346349	0	0	0	0	0		0.654	0.346	0	0		1
59	0			1	0	0	0	0	0	0	0		1	0	0	0		1
60	0.0253906			0	0.40044	0.59956	0	0	0	0	0		0.4	0.6	0	0		1
61	0			1	0	0	0	0	0	0	0		1	0	0	0		1
62	0			1	0	0	0	0	0	0	0		1	0	0	0		1
63	0			1	0	0	0	0	0	0	0		1	0	0	0		1
64	0			1	0	0	0	0	0	0	0		1	0	0	0		1
65	0			1	0	0	0	0	0	0	0		1	0	0	0		1
66	0			1	0	0	0	0	0	0	0		1	0	0	0		1
67	0			1	0	0	0	0	0	0	0		1	0	0	0		1
68	0			1	0	0	0	0	0	0	0		1	0	0	0		1
69	0			1	0	0	0	0	0	0	0		1	0	0	0		1
70	0			1	0	0	0	0	0	0	0		1	0	0	0		1
71	0.00753461			1	0	0	0	0	0	0	0		1	0	0	0		1
72	0			1	0	0	0	0	0	0	0		1	0	0	0		1
73	0			1	0	0	0	0	0	0	0		1	0	0	0		1
74	0			1	0	0	0	0	0	0	0		1	0	0	0		1
75	0.002704			1	0	0	0	0	0	0	0		1	0	0	0		1
76	0			1	0	0	0	0	0	0	0		1	0	0	0		1
77	0			1	0	0	0	0	0	0	0		1	0	0	0		1
78	0			1	0	0	0	0	0	0	0		1	0	0	0		1
79	0			1	0	0	0	0	0	0	0		1	0	0	0		1
80	0			1	0	0	0	0	0	0	0		1	0	0	0		1
81	0			1	0	0	0	0	0	0	0		1	0	0	0		1
82	0			1	0	0	0	0	0	0	0		1	0	0	0		1
83	0			1	0	0	0	0	0	0	0		1	0	0	0		1
84	0			1	0	0	0	0	0	0	0		1	0	0	0		1
85	0			1	0	0	0	0	0	0	0		1	0	0	0		1
86	0			1	0	0	0	0	0	0	0		1	0	0	0		1
87	0			1	0	0	0	0	0	0	0		1	0	0	0		1
88	0			1	0	0	0	0	0	0	0		1	0	0	0		1
89	0			1	0	0	0	0	0	0	0		1	0	0	0		1
90	0			1	0	0	0	0	0	0	0		1	0	0	0		1
91	0			1	0	0	0	0	0	0	0		1	0	0	0		1
92	0			1	0	0	0	0	0	0	0		1	0	0	0		1
93	0			1	0	0	0	0	0	0	0		1	0	0	0		1
94	0			1	0	0	0	0	0	0	0		1	0	0	0		1
95	0.0208057			0	0.641752	0.358248	0	0	0	0	0		0.642	0.358	0	0		1
96	0			1	0	0	0	0	0	0	0		1	0	0	0		1
97	0			1	0	0	0	0	0	0	0		1	0	0	0		1
98	0			1	0	0	0	0	0	0	0		1	0	0	0		1
99	0			1	0	0	0	0	0	0	0		1	0	0	0		1
100	0			1	0	0	0	0	0	0	0		1	0	0	0		1
101	0			1	0	0	0	0	0	0	0		1	0	0	0		1
102	0.00475832			1	0	0	0	0	0	0	0		1	0	0	0		1
103	0			1	0	0	0	0	0	0	0		1	0	0	0		1
104	0			1	0	0	0	0	0	0	0		1	0	0	0		1
105	0			1	0	0	0	0	0	0	0		1	0	0	0		1
106	0			1	0	0	0	0	0	0	0		1	0	0	0		1
107	0			1	0	0	0	0	0	0	0		1	0	0	0		1
108	0			1	0	0	0	0	0	0	0		1	0	0	0		1
109	0			1	0	0	0	0	0	0	0		1	0	0	0		1
110	0			1	0	0	0	0	0	0	0		1	0	0	0		1
111	0			1	0	0	0	0	0	0	0		1	0	0	0		1

## Sheet: Fault intersections and endpoin
Units number	Fault intersections and endpoints density		linear measure function	1		2		3		4
1	0			1	0	0	0	0	0	0	0		1	0	0	0		1
2	0			1	0	0	0	0	0	0	0		1	0	0	0		1
3	0			1	0	0	0	0	0	0	0		1	0	0	0		1
4	0			1	0	0	0	0	0	0	0		1	0	0	0		1
5	0			1	0	0	0	0	0	0	0		1	0	0	0		1
6	0			1	0	0	0	0	0	0	0		1	0	0	0		1
7	0			1	0	0	0	0	0	0	0		1	0	0	0		1
8	0			1	0	0	0	0	0	0	0		1	0	0	0		1
9	0			1	0	0	0	0	0	0	0		1	0	0	0		1
10	0			1	0	0	0	0	0	0	0		1	0	0	0		1
11	0			1	0	0	0	0	0	0	0		1	0	0	0		1
12	0			1	0	0	0	0	0	0	0		1	0	0	0		1
13	0			1	0	0	0	0	0	0	0		1	0	0	0		1
14	0			1	0	0	0	0	0	0	0		1	0	0	0		1
15	16			1	0	0	0	0	0	0	0		1	0	0	0		1
16	0			1	0	0	0	0	0	0	0		1	0	0	0		1
17	0			1	0	0	0	0	0	0	0		1	0	0	0		1
18	0			1	0	0	0	0	0	0	0		1	0	0	0		1
19	16			1	0	0	0	0	0	0	0		1	0	0	0		1
20	0			1	0	0	0	0	0	0	0		1	0	0	0		1
21	0			1	0	0	0	0	0	0	0		1	0	0	0		1
22	0			1	0	0	0	0	0	0	0		1	0	0	0		1
23	0			1	0	0	0	0	0	0	0		1	0	0	0		1
24	0			1	0	0	0	0	0	0	0		1	0	0	0		1
25	0			1	0	0	0	0	0	0	0		1	0	0	0		1
26	0			1	0	0	0	0	0	0	0		1	0	0	0		1
27	0			1	0	0	0	0	0	0	0		1	0	0	0		1
28	112			0	0	0	0	0	0	0	1		0	0	0	1		1
29	0			1	0	0	0	0	0	0	0		1	0	0	0		1
30	0			1	0	0	0	0	0	0	0		1	0	0	0		1
31	0			1	0	0	0	0	0	0	0		1	0	0	0		1
32	0			1	0	0	0	0	0	0	0		1	0	0	0		1
33	0			1	0	0	0	0	0	0	0		1	0	0	0		1
34	0			1	0	0	0	0	0	0	0		1	0	0	0		1
35	0			1	0	0	0	0	0	0	0		1	0	0	0		1
36	0			1	0	0	0	0	0	0	0		1	0	0	0		1
37	0			1	0	0	0	0	0	0	0		1	0	0	0		1
38	0			1	0	0	0	0	0	0	0		1	0	0	0		1				80	100			80	100
39	0			1	0	0	0	0	0	0	0		1	0	0	0		1				1	0			0	1
40	16			1	0	0	0	0	0	0	0		1	0	0	0		1
41	0			1	0	0	0	0	0	0	0		1	0	0	0		1
42	0			1	0	0	0	0	0	0	0		1	0	0	0		1
43	0			1	0	0	0	0	0	0	0		1	0	0	0		1
44	0			1	0	0	0	0	0	0	0		1	0	0	0		1
45	32			0	0.4	0.6	0	0	0	0	0		0.4	0.6	0	0		1
46	0			1	0	0	0	0	0	0	0		1	0	0	0		1
47	0			1	0	0	0	0	0	0	0		1	0	0	0		1
48	0			1	0	0	0	0	0	0	0		1	0	0	0		1
49	0			1	0	0	0	0	0	0	0		1	0	0	0		1
50	0			1	0	0	0	0	0	0	0		1	0	0	0		1
51	0			1	0	0	0	0	0	0	0		1	0	0	0		1
52	0			1	0	0	0	0	0	0	1		1	0	0	0		1
53	0			1	0	0	0	0	0	0	1		1	0	0	0		1
54	0			1	0	0	0	0	0	0	0		1	0	0	0		1
55	0			1	0	0	0	0	0	0	0		1	0	0	0		1
56	0			1	0	0	0	0	0	0	0		1	0	0	0		1
57	0			1	0	0	0	0	0	0	0		1	0	0	0		1
58	48			0	0	0	0.8	0.2	0	0	0		0	0.8	0.2	0		1
59	0			1	0	0	0	0	0	0	0		1	0	0	0		1
60	96			0	0	0	0	0	0.2	0.8	0		0	0	0.2	0.8		1
61	0			1	0	0	0	0	0	0	0		1	0	0	0		1
62	0			1	0	0	0	0	0	0	0		1	0	0	0		1
63	0			1	0	0	0	0	0	0	0		1	0	0	0		1
64	0			1	0	0	0	0	0	0	0		1	0	0	0		1
65	0			1	0	0	0	0	0	0	0		1	0	0	0		1
66	0			1	0	0	0	0	0	0	1		1	0	0	0		1
67	0			1	0	0	0	0	0	0	1		1	0	0	0		1
68	0			1	0	0	0	0	0	0	0		1	0	0	0		1
69	0			1	0	0	0	0	0	0	0		1	0	0	0		1
70	0			1	0	0	0	0	0	0	0		1	0	0	0		1
71	16			1	0	0	0	0	0	0	0		1	0	0	0		1
72	0			1	0	0	0	0	0	0	0		1	0	0	0		1
73	0			1	0	0	0	0	0	0	0		1	0	0	0		1
74	0			1	0	0	0	0	0	0	0		1	0	0	0		1
75	32			0	0.4	0.6	0	0	0	0	0		0.4	0.6	0	0		1
76	0			1	0	0	0	0	0	0	0		1	0	0	0		1
77	0			1	0	0	0	0	0	0	0		1	0	0	0		1
78	0			1	0	0	0	0	0	0	0		1	0	0	0		1
79	0			1	0	0	0	0	0	0	0		1	0	0	0		1
80	0			1	0	0	0	0	0	0	0		1	0	0	0		1
81	0			1	0	0	0	0	0	0	0		1	0	0	0		1
82	0			1	0	0	0	0	0	0	0		1	0	0	0		1
83	0			1	0	0	0	0	0	0	0		1	0	0	0		1
84	0			1	0	0	0	0	0	0	0		1	0	0	0		1
85	0			1	0	0	0	0	0	0	0		1	0	0	0		1
86	0			1	0	0	0	0	0	0	0		1	0	0	0		1
87	0			1	0	0	0	0	0	0	0		1	0	0	0		1
88	0			1	0	0	0	0	0	0	0		1	0	0	0		1
89	0			1	0	0	0	0	0	0	0		1	0	0	0		1
90	0			1	0	0	0	0	0	0	0		1	0	0	0		1
91	0			1	0	0	0	0	0	0	0		1	0	0	0		1
92	0			1	0	0	0	0	0	0	0		1	0	0	0		1
93	0			1	0	0	0	0	0	0	0		1	0	0	0		1
94	0			1	0	0	0	0	0	0	0		1	0	0	0		1
95	80			0	0	0	0	1	0	0	0		0	0	1	0		1
96	0			1	0	0	0	0	0	0	0		1	0	0	0		1
97	0			1	0	0	0	0	0	0	0		1	0	0	0		1
98	0			1	0	0	0	0	0	0	0		1	0	0	0		1
99	0			1	0	0	0	0	0	0	0		1	0	0	0		1
100	0			1	0	0	0	0	0	0	0		1	0	0	0		1
101	0			1	0	0	0	0	0	0	0		1	0	0	0		1
102	16			1	0	0	0	0	0	0	0		1	0	0	0		1
103	0			1	0	0	0	0	0	0	0		1	0	0	0		1
104	0			1	0	0	0	0	0	0	0		1	0	0	0		1
105	0			1	0	0	0	0	0	0	0		1	0	0	0		1
106	0			1	0	0	0	0	0	0	0		1	0	0	0		1
107	0			1	0	0	0	0	0	0	0		1	0	0	0		1
108	0			1	0	0	0	0	0	0	0		1	0	0	0		1
109	0			1	0	0	0	0	0	0	0		1	0	0	0		1
110	0			1	0	0	0	0	0	0	0		1	0	0	0		1
111	0			1	0	0	0	0	0	0	0		1	0	0	0		1

## Sheet: Evaluation
Units number							single indicator measurement function								Grade	λ			Weight
1	0	0	0.411	0.589				0	1	1	1	1		0.8356		0.5	0.1644	0.267	0.2111	0.2215	0.136
	1	0	0	0				0	0	0	0	0		0
	1	0	0	0				0.411	0	0	0	0		0.0675684
	1	0	0	0				0.589	0	0	0	0		0.0968316	1
	1	0	0	0
2	0	0	0.222	0.778				0	1	1	1	1		0.8356
	1	0	0	0				0	0	0	0	0		0
	1	0	0	0				0.222	0	0	0	0		0.0364968
	1	0	0	0				0.778	0	0	0	0		0.127903	1
	1	0	0	0
3	0	0	0.036	0.964				0	0.94	1	1	1		0.81958
	0.94	0.06	0	0				0	0.06	0	0	0		0.01602
	1	0	0	0				0.036	0	0	0	0		0.0059184
	1	0	0	0				0.964	0	0	0	0		0.158482	1
	1	0	0	0
4	0	0	0.732	0.268				0	1	1	1	1		0.8356
	1	0	0	0				0	0	0	0	0		0
	1	0	0	0				0.732	0	0	0	0		0.120341
	1	0	0	0				0.268	0	0	0	0		0.0440592	1
	1	0	0	0
5	0	0	0.532	0.468				0	1	1	1	1		0.8356
	1	0	0	0				0	0	0	0	0		0
	1	0	0	0				0.532	0	0	0	0		0.0874608
	1	0	0	0				0.468	0	0	0	0		0.0769392	1
	1	0	0	0
6	0	0	0.321	0.679				0	0.944	0.844	1	1		0.787716
	0.944	0.056	0	0				0	0.056	0.156	0	0		0.0478836
	0.844	0.156	0	0				0.321	0	0	0	0		0.0527724
	1	0	0	0				0.679	0	0	0	0		0.111628	1
	1	0	0	0
7	0	0	0.11	0.89				0	0.839	1	1	1		0.792613
	0.839	0.161	0	0				0	0.161	0	0	0		0.042987
	1	0	0	0				0.11	0	0	0	0		0.018084
	1	0	0	0				0.89	0	0	0	0		0.146316	1
	1	0	0	0
8	0	0.011	0.989	0				0	1	1	1	1		0.8356
	1	0	0	0				0.011	0	0	0	0		0.0018084
	1	0	0	0				0.989	0	0	0	0		0.162592
	1	0	0	0				0	0	0	0	0		0	1
	1	0	0	0
9	0	0	0.902	0.098				0	1	1	1	1		0.8356
	1	0	0	0				0	0	0	0	0		0
	1	0	0	0				0.902	0	0	0	0		0.148289
	1	0	0	0				0.098	0	0	0	0		0.0161112	1
	1	0	0	0
10	0	0	0.682	0.318				0	1	1	1	1		0.8356
	1	0	0	0				0	0	0	0	0		0
	1	0	0	0				0.682	0	0	0	0		0.112121
	1	0	0	0				0.318	0	0	0	0		0.0522792	1
	1	0	0	0
11	0	0	0.444	0.556				0	0.84	0.876162	1	1		0.766738
	0.84	0.16	0	0				0	0.16	0.123838	0	0		0.0688622
	0.876162	0.123838	0	0				0.444	0	0	0	0		0.0729936
	1	0	0	0				0.556	0	0	0	0		0.0914064	1
	1	0	0	0
12	0	0	0.204	0.796				0	0.691	0.842	1	1		0.719743
	0.691	0.309	0	0				0	0.309	0.158	0	0		0.115857
	0.842	0.158	0	0				0.204	0	0	0	0		0.0335376
	1	0	0	0				0.796	0	0	0	0		0.130862	1
	1	0	0	0
13	0	0.134	0.866	0				0	1	1	1	1		0.8356
	1	0	0	0				0.134	0	0	0	0		0.0220296
	1	0	0	0				0.866	0	0	0	0		0.14237
	1	0	0	0				0	0	0	0	0		0	1
	1	0	0	0
14	0	0.02	0.98	0				0	1	1	0.464	1		0.716876
	1	0	0	0				0.02	0	0	0.536	0		0.122012
	1	0	0	0				0.98	0	0	0	0		0.161112
	0.464	0.536	0	0				0	0	0	0	0		0	1
	1	0	0	0
15	0	0	0.869	0.131				0	0.948	1	0	1		0.600216
	0.948	0.052	0	0				0	0.052	0	0.99	0		0.233169
	1	0	0	0				0.869	0	0	0.01	0		0.145079
	0	0.99	0.01	0				0.131	0	0	0	0		0.0215364	1
	1	0	0	0
16	0	0	0.597	0.403				0	0.695	0	1	1		0.543065
	0.695	0.305	0	0				0	0.305	0.799	0	0		0.250104
	0	0.799	0.201	0				0.597	0	0.201	0	0		0.140578
	1	0	0	0				0.403	0	0	0	0		0.0662532	1
	1	0	0	0
17	0	0	0.321	0.679				0	0.47	0	1	1		0.48299
	0.47	0.53	0	0				0	0.53	0.355	0	0		0.216451
	0	0.355	0.645	0				0.321	0	0.645	0	0		0.188932
	1	0	0	0				0.679	0	0	0	0		0.111628	2
	1	0	0	0
18	0	0.275	0.725	0				0	1	1	1	1		0.8356
	1	0	0	0				0.275	0	0	0	0		0.04521
	1	0	0	0				0.725	0	0	0	0		0.11919
	1	0	0	0				0	0	0	0	0		0	1
	1	0	0	0
19	0	0.166	0.834	0				0	1	1	0	1		0.6141
	1	0	0	0				0.166	0	0	0	0		0.0272904
	1	0	0	0				0.834	0	0	0	0		0.13711
	0	0	0	1				0	0	0	1	0		0.2215	1
	1	0	0	0
20	0	0.015	0.985	0				0	0.895	1	1	1		0.807565
	0.895	0.105	0	0				0.015	0.105	0	0	0		0.030501
	1	0	0	0				0.985	0	0	0	0		0.161934
	1	0	0	0				0	0	0	0	0		0	1
	1	0	0	0
21	0	0	0.784	0.216				0	0.485	0.351	1	1		0.561091
	0.485	0.515	0	0				0	0.515	0.649	0	0		0.274509
	0.351	0.649	0	0				0.784	0	0	0	0		0.12889
	1	0	0	0				0.216	0	0	0	0		0.0355104	1
	1	0	0	0
22	0	0	0.465	0.535				0	0.14	0	1	1		0.39488
	0.14	0.86	0	0				0	0.86	0.856	0	0		0.410322
	0	0.856	0.144	0				0.465	0	0.144	0	0		0.106844
	1	0	0	0				0.535	0	0	0	0		0.087954	2
	1	0	0	0
23	0	0	0.182	0.818				0	0	0	1	1		0.3575
	0	1	0	0				0	1	0.766	0	0		0.428703
	0	0.766	0.234	0				0.182	0	0.234	0	0		0.0793182
	1	0	0	0				0.818	0	0	0	0		0.134479	2
	1	0	0	0
24	0	0	0	1				0	0.103	0	1	1		0.385001
	0.103	0.897	0	0				0	0.897	0.902	0	0		0.429911
	0	0.902	0.098	0				0	0	0.098	0	0		0.0206878
	1	0	0	0				1	0	0	0	0		0.1644	2
	1	0	0	0
25	0	0	0	1				0	0.702	1	1	1		0.756034
	0.702	0.298	0	0				0	0.298	0	0	0		0.079566
	1	0	0	0				0	0	0	0	0		0
	1	0	0	0				1	0	0	0	0		0.1644	1
	1	0	0	0
26	0	0	0	1				0	0.452	1	1	1		0.689284
	0.452	0.548	0	0				0	0.548	0	0	0		0.146316
	1	0	0	0				0	0	0	0	0		0
	1	0	0	0				1	0	0	0	0		0.1644	1
	1	0	0	0
27	0	0.432	0.568	0				0	1	1	0	1		0.6141
	1	0	0	0				0.432	0	0	0.011	0		0.0734573
	1	0	0	0				0.568	0	0	0.989	0		0.312443
	0	0.011	0.989	0				0	0	0	0	0		0	1
	1	0	0	0
28	0	0.33	0.67	0				0	1	1	0	0		0.4781
	1	0	0	0				0.33	0	0	0	0		0.054252
	1	0	0	0				0.67	0	0	0.423	0		0.203842
	0	0	0.423	0.577				0	0	0	0.577	1		0.263806	2
	0	0	0	1
29	0	0.172	0.828	0				0	0.731	0.899	1	1		0.742456
	0.731	0.269	0	0				0.172	0.269	0.101	0	0		0.121421
	0.899	0.101	0	0				0.828	0	0	0	0		0.136123
	1	0	0	0				0	0	0	0	0		0	1
	1	0	0	0
30	0	0	1	0				0	0.192	0	1	1		0.408764
	0.192	0.808	0	0				0	0.808	0.895	0	0		0.404671
	0	0.895	0.105	0				1	0	0.105	0	0		0.186565
	1	0	0	0				0	0	0	0	0		0	2
	1	0	0	0
31	0	0	0.639	0.361				0	0	0	1	1		0.3575
	0	0.835	0.165	0				0	0.835	0.456	0	0		0.319207
	0	0.456	0.544	0				0.639	0.165	0.544	0	0		0.263945
	1	0	0	0				0.361	0	0	0	0		0.0593484	2
	1	0	0	0
32	0	0	0.332	0.668				0	0	0	1	1		0.3575
	0	0.74	0.26	0				0	0.74	0.327	0	0		0.26661
	0	0.327	0.673	0				0.332	0.26	0.673	0	0		0.266071
	1	0	0	0				0.668	0	0	0	0		0.109819	2
	1	0	0	0
33	0	0	0.124	0.876				0	0	0	1	1		0.3575
	0	0.872	0.128	0				0	0.872	0.61	0	0		0.361595
	0	0.61	0.39	0				0.124	0.128	0.39	0	0		0.136891
	1	0	0	0				0.876	0	0	0	0		0.144014	2
	1	0	0	0
34	0	0	0	1				0	0.177	0.104	1	1		0.426713
	0.177	0.823	0	0				0	0.823	0.896	0	0		0.408887
	0.104	0.896	0	0				0	0	0	0	0		0
	1	0	0	0				1	0	0	0	0		0.1644	2
	1	0	0	0
35	0	0	0	1				0	0.556	1	1	1		0.717052
	0.556	0.444	0	0				0	0.444	0	0	0		0.118548
	1	0	0	0				0	0	0	0	0		0
	1	0	0	0				1	0	0	0	0		0.1644	1
	1	0	0	0
36	0	0	0	1				0	0.793	1	1	1		0.780331
	0.793	0.207	0	0				0	0.207	0	0	0		0.055269
	1	0	0	0				0	0	0	0	0		0
	1	0	0	0				1	0	0	0	0		0.1644	1
	1	0	0	0
37	0	0	0	1				0	0.803	1	1	1		0.783001
	0.803	0.197	0	0				0	0.197	0	0	0		0.052599
	1	0	0	0				0	0	0	0	0		0
	1	0	0	0				1	0	0	0	0		0.1644	1
	1	0	0	0
38	0	0	0	1				0	0.374	1	1	1		0.668458
	0.374	0.626	0	0				0	0.626	0	0	0		0.167142
	1	0	0	0				0	0	0	0	0		0
	1	0	0	0				1	0	0	0	0		0.1644	1
	1	0	0	0
39	0	0	0	1				0	0	0.341	1	1		0.429485
	0	0.951	0.049	0				0	0.951	0.659	0	0		0.393032
	0.341	0.659	0	0				0	0.049	0	0	0		0.013083
	1	0	0	0				1	0	0	0	0		0.1644	2
	1	0	0	0
40	0	0.602	0.398	0				0	0.7	0.802	0	1		0.492202
	0.7	0.3	0	0				0.602	0.3	0.198	0.649	0		0.36462
	0.802	0.198	0	0				0.398	0	0	0.351	0		0.143178
	0	0.649	0.351	0				0	0	0	0	0		0	2
	1	0	0	0
41	0	0.507	0.493	0				0	0.672	0.753	1	1		0.695882
	0.672	0.328	0	0				0.507	0.328	0.247	0	0		0.223069
	0.753	0.247	0	0				0.493	0	0	0	0		0.0810492
	1	0	0	0				0	0	0	0	0		0	1
	1	0	0	0
42	0	0.36	0.64	0				0	0.462	0.335	1	1		0.551573
	0.462	0.538	0	0				0.36	0.538	0.665	0	0		0.343212
	0.335	0.665	0	0				0.64	0	0	0	0		0.105216
	1	0	0	0				0	0	0	0	0		0	1
	1	0	0	0
43	0	0.149	0.851	0				0	0	0	1	1		0.3575
	0	0.974	0.026	0				0.149	0.974	0.717	0	0		0.435912
	0	0.717	0.283	0				0.851	0.026	0.283	0	0		0.206588
	1	0	0	0				0	0	0	0	0		0	2
	1	0	0	0
44	0	0	0.872	0.128				0	0	0	1	1		0.3575
	0	0.563	0.437	0				0	0.563	0.027	0	0		0.156021
	0	0.027	0.973	0				0.872	0.437	0.973	0	0		0.465436
	1	0	0	0				0.128	0	0	0	0		0.0210432	2
	1	0	0	0
45	0	0	0.524	0.476				0	0	0	1	0.4		0.2759
	0	0.387	0.613	0				0	0.387	0	0	0.6		0.184929
	0	0	0.607	0.393				0.524	0.613	0.607	0	0		0.377954
	1	0	0	0				0.476	0	0.393	0	0		0.161217	3
	0.4	0.6	0	0
46	0	0	0.411	0.589				0	0	0	1	1		0.3575
	0	0.702	0.298	0				0	0.702	0.384	0	0		0.268496
	0	0.384	0.616	0				0.411	0.298	0.616	0	0		0.277172
	1	0	0	0				0.589	0	0	0	0		0.0968316	2
	1	0	0	0
47	0	0	0.281	0.719				0	0.075	0	1	1		0.377525
	0.075	0.925	0	0				0	0.925	0.988	0	0		0.455542
	0	0.988	0.012	0				0.281	0	0.012	0	0		0.0487296
	1	0	0	0				0.719	0	0	0	0		0.118204	2
	1	0	0	0
48	0	0	0.106	0.894				0	0.549	1	1	1		0.715183
	0.549	0.451	0	0				0	0.451	0	0	0		0.120417
	1	0	0	0				0.106	0	0	0	0		0.0174264
	1	0	0	0				0.894	0	0	0	0		0.146974	1
	1	0	0	0
49	0	0	0	1				0	0.727	1	1	1		0.762709
	0.727	0.273	0	0				0	0.273	0	0	0		0.072891
	1	0	0	0				0	0	0	0	0		0
	1	0	0	0				1	0	0	0	0		0.1644	1
	1	0	0	0
50	0	0	0	1				0	0.587	1	1	1		0.725329
	0.587	0.413	0	0				0	0.413	0	0	0		0.110271
	1	0	0	0				0	0	0	0	0		0
	1	0	0	0				1	0	0	0	0		0.1644	1
	1	0	0	0
51	0	0	0	1				0	0.062	0.716	1	1		0.525202
	0.062	0.938	0	0				0	0.938	0.284	0	0		0.310398
	0.716	0.284	0	0				0	0	0	0	0		0
	1	0	0	0				1	0	0	0	0		0.1644	1
	1	0	0	0
52	0	0	0.235	0.765				0	0	0	1	1		0.3575
	0	0.767	0.233	0				0	0.767	0.856	0	0		0.385491
	0	0.856	0.144	0				0.235	0.233	0.144	0	0		0.131243
	1	0	0	0				0.765	0	0	0	0		0.125766	2
	1	0	0	0
53	0	0	0.454	0.546				0	0	0	1	1		0.3575
	0	0.552	0.448	0				0	0.552	0.494	0	0		0.251667
	0	0.494	0.506	0				0.454	0.448	0.506	0	0		0.30107
	1	0	0	0				0.546	0	0	0	0		0.0897624	2
	1	0	0	0
54	0	0.789	0.211	0				0	0.371	0.132	1	1		0.484422
	0.371	0.629	0	0				0.789	0.629	0.868	0	0		0.480889
	0.132	0.868	0	0				0.211	0	0	0	0		0.0346884
	1	0	0	0				0	0	0	0	0		0	2
	1	0	0	0
55	0	0.722	0.278	0				0	0.343	0.066	1	1		0.463014
	0.343	0.657	0	0				0.722	0.657	0.934	0	0		0.491283
	0.066	0.934	0	0				0.278	0	0	0	0		0.0457032
	1	0	0	0				0	0	0	0	0		0	2
	1	0	0	0
56	0	0.613	0.387	0				0	0.323	0.093	1	1		0.463373
	0.323	0.677	0	0				0.613	0.677	0.907	0	0		0.473004
	0.093	0.907	0	0				0.387	0	0	0	0		0.0636228
	1	0	0	0				0	0	0	0	0		0	2
	1	0	0	0
57	0	0.429	0.571	0				0	0.092	0	1	1		0.382064
	0.092	0.908	0	0				0.429	0.908	0.934	0	0		0.510131
	0	0.934	0.066	0				0.571	0	0.066	0	0		0.107805
	1	0	0	0				0	0	0	0	0		0	2
	1	0	0	0
58	0	0.162	0.838	0				0	0	0	0.654	0		0.144861
	0	0.586	0.414	0				0.162	0.586	0.251	0.346	0.8		0.42152
	0	0.251	0.749	0				0.838	0.414	0.749	0	0.2		0.433619
	0.654	0.346	0	0				0	0	0	0	0		0	2
	0	0.8	0.2	0
59	0	0	0.995	0.005				0	0	0	1	1		0.3575
	0	0.331	0.669	0				0	0.331	0	0	0		0.088377
	0	0	0.826	0.174				0.995	0.669	0.826	0	0		0.51657
	1	0	0	0				0.005	0	0.174	0	0		0.0375534	3
	1	0	0	0
60	0	0	0.902	0.098				0	0	0	0.4	0		0.0886
	0	0.677	0.323	0				0	0.677	0.533	0.6	0		0.426175
	0	0.533	0.467	0				0.902	0.323	0.467	0	0.2		0.360314
	0.4	0.6	0	0				0.098	0	0	0	0.8		0.124911	2
	0	0	0.2	0.8
61	0	0	0.789	0.211				0	0.131	0.292	1	1		0.454118
	0.131	0.869	0	0				0	0.869	0.708	0	0		0.381482
	0.292	0.708	0	0				0.789	0	0	0	0		0.129712
	1	0	0	0				0.211	0	0	0	0		0.0346884	2
	1	0	0	0
62	0	0	0.65	0.35				0	0.641	1	1	1		0.739747
	0.641	0.359	0	0				0	0.359	0	0	0		0.095853
	1	0	0	0				0.65	0	0	0	0		0.10686
	1	0	0	0				0.35	0	0	0	0		0.05754	1
	1	0	0	0
63	0	0	0.522	0.478				0	0.56	1	1	1		0.71812
	0.56	0.44	0	0				0	0.44	0	0	0		0.11748
	1	0	0	0				0.522	0	0	0	0		0.0858168
	1	0	0	0				0.478	0	0	0	0		0.0785832	1
	1	0	0	0
64	0	0	0.48	0.52				0	0.055	0.524	1	1		0.482801
	0.055	0.945	0	0				0	0.945	0.476	0	0		0.352799
	0.524	0.476	0	0				0.48	0	0	0	0		0.078912
	1	0	0	0				0.52	0	0	0	0		0.085488	2
	1	0	0	0
65	0	0	0.578	0.422				0	0	0	1	1		0.3575
	0	0.735	0.265	0				0	0.735	0.806	0	0		0.366392
	0	0.806	0.194	0				0.578	0.265	0.194	0	0		0.206732
	1	0	0	0				0.422	0	0	0	0		0.0693768	2
	1	0	0	0
66	0	0	0.74	0.26				0	0	0	1	1		0.3575
	0	0.484	0.516	0				0	0.484	0.408	0	0		0.215357
	0	0.408	0.592	0				0.74	0.516	0.592	0	0		0.384399
	1	0	0	0				0.26	0	0	0	0		0.042744	2
	1	0	0	0
67	0	0	0.899	0.101				0	0	0	1	1		0.3575
	0	0.292	0.708	0				0	0.292	0.081	0	0		0.0950631
	0	0.081	0.919	0				0.899	0.708	0.919	0	0		0.530833
	1	0	0	0				0.101	0	0	0	0		0.0166044	3
	1	0	0	0
68	0.002	0.998	0	0				0.002	0	0	1	1		0.357829
	0	1	0	0				0.998	1	0.778	0	0		0.595307
	0	0.778	0.222	0				0	0	0.222	0	0		0.0468642
	1	0	0	0				0	0	0	0	0		0	2
	1	0	0	0
69	0	0.955	0.045	0				0	0	0	1	1		0.3575
	0	0.958	0.042	0				0.955	0.958	0.694	0	0		0.559291
	0	0.694	0.306	0				0.045	0.042	0.306	0	0		0.0832086
	1	0	0	0				0	0	0	0	0		0	2
	1	0	0	0
70	0	0.914	0.086	0				0	0	0	1	1		0.3575
	0	1	0	0				0.914	1	0.76	0	0		0.577698
	0	0.76	0.24	0				0.086	0	0.24	0	0		0.0648024
	1	0	0	0				0	0	0	0	0		0	2
	1	0	0	0
71	0	0.805	0.195	0				0	0.761	1	1	1		0.771787
	0.761	0.239	0	0				0.805	0.239	0	0	0		0.196155
	1	0	0	0				0.195	0	0	0	0		0.032058
	1	0	0	0				0	0	0	0	0		0	1
	1	0	0	0
72	0	0.583	0.417	0				0	0	0.104	1	1		0.379454
	0	0.828	0.172	0				0.583	0.828	0.896	0	0		0.506067
	0.104	0.896	0	0				0.417	0.172	0	0	0		0.114479
	1	0	0	0				0	0	0	0	0		0	2
	1	0	0	0
73	0	0.403	0.597	0				0	0	0	1	1		0.3575
	0	0.572	0.428	0				0.403	0.572	0.803	0	0		0.38849
	0	0.803	0.197	0				0.597	0.428	0.197	0	0		0.254009
	1	0	0	0				0	0	0	0	0		0	2
	1	0	0	0
74	0	0.291	0.709	0				0	0	0.052	1	1		0.368477
	0	0.743	0.257	0				0.291	0.743	0.948	0	0		0.446344
	0.052	0.948	0	0				0.709	0.257	0	0	0		0.185179
	1	0	0	0				0	0	0	0	0		0	2
	1	0	0	0
75	0	0.205	0.795	0				0	0.225	0.932	1	0.4		0.53272
	0.225	0.775	0	0				0.205	0.775	0.068	0	0.6		0.336582
	0.932	0.068	0	0				0.795	0	0	0	0		0.130698
	1	0	0	0				0	0	0	0	0		0	1
	0.4	0.6	0	0
76	0	0.133	0.867	0				0	0.912	1	1	1		0.812104
	0.912	0.088	0	0				0.133	0.088	0	0	0		0.0453612
	1	0	0	0				0.867	0	0	0	0		0.142535
	1	0	0	0				0	0	0	0	0		0	1
	1	0	0	0
77	0	0.082	0.918	0				0	0.307	0.649	1	1		0.576473
	0.307	0.693	0	0				0.082	0.693	0.351	0	0		0.272608
	0.649	0.351	0	0				0.918	0	0	0	0		0.150919
	1	0	0	0				0	0	0	0	0		0	1
	1	0	0	0
78	0	0.072	0.928	0				0	0	0	1	1		0.3575
	0	0.644	0.356	0				0.072	0.644	0.643	0	0		0.319522
	0	0.643	0.357	0				0.928	0.356	0.357	0	0		0.322978
	1	0	0	0				0	0	0	0	0		0	2
	1	0	0	0
79	0	0.102	0.898	0				0	0	0	1	1		0.3575
	0	0.324	0.676	0				0.102	0.324	0.18	0	0		0.141275
	0	0.18	0.82	0				0.898	0.676	0.82	0	0		0.501225
	1	0	0	0				0	0	0	0	0		0	3
	1	0	0	0
80	0	0.151	0.849	0				0	0	0	1	1		0.3575
	0	0.116	0.884	0				0.151	0.116	0	0	0		0.0557964
	0	0	0.717	0.283				0.849	0.884	0.717	0	0		0.526962
	1	0	0	0				0	0	0.283	0	0		0.0597413	3
	1	0	0	0
81	0.44	0.56	0	0				0.44	0	0	1	1		0.429836
	0	0.558	0.442	0				0.56	0.558	0.135	0	0		0.269549
	0	0.135	0.865	0				0	0.442	0.865	0	0		0.300616
	1	0	0	0				0	0	0	0	0		0	2
	1	0	0	0
82	0.305	0.695	0	0				0.305	0	0	1	1		0.407642
	0	0.636	0.364	0				0.695	0.636	0.565	0	0		0.403341
	0	0.565	0.435	0				0	0.364	0.435	0	0		0.189017
	1	0	0	0				0	0	0	0	0		0	2
	1	0	0	0
83	0	0.961	0.039	0				0	0	0.49	1	1		0.460939
	0	0.639	0.361	0				0.961	0.639	0.51	0	0		0.436262
	0.49	0.51	0	0				0.039	0.361	0	0	0		0.102799
	1	0	0	0				0	0	0	0	0		0	2
	1	0	0	0
84	0	0.829	0.171	0				0	0	0.939	1	1		0.555723
	0	0.51	0.49	0				0.829	0.51	0.061	0	0		0.285335
	0.939	0.061	0	0				0.171	0.49	0	0	0		0.158942
	1	0	0	0				0	0	0	0	0		0	1
	1	0	0	0
85	0	0.701	0.299	0				0	0	1	1	1		0.5686
	0	0.686	0.314	0				0.701	0.686	0	0	0		0.298406
	1	0	0	0				0.299	0.314	0	0	0		0.132994
	1	0	0	0				0	0	0	0	0		0	1
	1	0	0	0
86	0	0.6	0.4	0				0	0	1	1	1		0.5686
	0	0.942	0.058	0				0.6	0.942	0	0	0		0.350154
	1	0	0	0				0.4	0.058	0	0	0		0.081246
	1	0	0	0				0	0	0	0	0		0	1
	1	0	0	0
87	0	0.527	0.473	0				0	0.212	0.894	1	1		0.602827
	0.212	0.788	0	0				0.527	0.788	0.106	0	0		0.319411
	0.894	0.106	0	0				0.473	0	0	0	0		0.0777612
	1	0	0	0				0	0	0	0	0		0	1
	1	0	0	0
88	0	0.487	0.513	0				0	0	0	1	1		0.3575
	0	0.415	0.585	0				0.487	0.415	0.465	0	0		0.289029
	0	0.465	0.535	0				0.513	0.585	0.535	0	0		0.353471
	1	0	0	0				0	0	0	0	0		0	2
	1	0	0	0										0
89	0	0.491	0.509	0				0	0	0	1	1		0.3575
	0	0	1	0				0.491	0	0	0	0		0.0807204
	0	0	0.722	0.278				0.509	1	0.722	0	0		0.503094
	1	0	0	0				0	0	0.278	0	0		0.0586858	3
	1	0	0	0
90	0	0.508	0.492	0				0	0	0	1	1		0.3575
	0	0	0.636	0.364				0.508	0	0	0	0		0.0835152
	0	0	0.061	0.939				0.492	0.636	0.061	0	0		0.263574
	1	0	0	0				0	0.364	0.939	0	0		0.295411	3
	1	0	0	0
91	0	0.519	0.481	0				0	0	0	1	1		0.3575
	0	0	0.401	0.599				0.519	0	0	0	0		0.0853236
	0	0	0	1				0.481	0.401	0	0	0		0.186143
	1	0	0	0				0	0.599	1	0	0		0.371033	3
	1	0	0	0
92	0.605	0.395	0	0				0.605	0	0.414	1	1		0.544357
	0	0.473	0.563	0				0.395	0.473	0.586	0	0		0.314934
	0.414	0.586	0	0				0	0.563	0	0	0		0.150321
	1	0	0	0				0	0	0	0	0		0	1
	1	0	0	0
93	0.461	0.539	0	0				0.461	0	1	1	1		0.644388
	0	0.372	0.628	0				0.539	0.372	0	0	0		0.187936
	1	0	0	0				0	0.628	0	0	0		0.167676
	1	0	0	0				0	0	0	0	0		0	1
	1	0	0	0
94	0.193	0.807	0	0				0.193	0	1	1	1		0.600329
	0	0.628	0.372	0				0.807	0.628	0	0	0		0.300347
	1	0	0	0				0	0.372	0	0	0		0.099324
	1	0	0	0				0	0	0	0	0		0	1
	1	0	0	0
95	0	0.977	0.023	0				0	0	0.866	0.642	0		0.325016
	0	0.733	0.267	0				0.977	0.733	0.134	0.358	0		0.463914
	0.866	0.134	0	0				0.023	0.267	0	0	1		0.21107
	0.642	0.358	0	0				0	0	0	0	0		0	2
	0	0	1	0
96	0	0.915	0.085	0				0	0	0	1	1		0.3575
	0	0.179	0.821	0				0.915	0.179	0.496	0	0		0.302925
	0	0.496	0.504	0				0.085	0.821	0.504	0	0		0.339575
	1	0	0	0				0	0	0	0	0		0	2
	1	0	0	0
97	0	0.885	0.115	0				0	0	0	1	1		0.3575
	0	0	0	1				0.885	0	0	0	0		0.145494
	0	0	0	1				0.115	0	0	0	0		0.018906
	1	0	0	0				0	1	1	0	0		0.4781	2
	1	0	0	0
98	0	0.912	0.088	0				0	0	0	1	1		0.3575
	0	0	0	1				0.912	0	0	0	0		0.149933
	0	0	0	1				0.088	0	0	0	0		0.0144672
	1	0	0	0				0	1	1	0	0		0.4781	2
	1	0	0	0
99	0	0.924	0.076	0				0	0	0	1	1		0.3575
	0	0	0	1				0.924	0	0	0	0		0.151906
	0	0	0	1				0.076	0	0	0	0		0.0124944
	1	0	0	0				0	1	1	0	0		0.4781	2
	1	0	0	0
100	0	0.894	0.106	0				0	0	0	1	1		0.3575
	0	0	0	1				0.894	0	0	0	0		0.146974
	0	0	0	1				0.106	0	0	0	0		0.0174264
	1	0	0	0				0	1	1	0	0		0.4781	2
	1	0	0	0
101	0.857	0.143	0	0				0.857	0	1	1	1		0.709491
	0	0.733	0.267	0				0.143	0.733	0	0	0		0.21922
	1	0	0	0				0	0.267	0	0	0		0.071289
	1	0	0	0				0	0	0	0	0		0	1
	1	0	0	0
102	0.767	0.233	0	0				0.767	0	1	1	1		0.694695
	0	0.949	0.051	0				0.233	0.949	0	0	0		0.291688
	1	0	0	0				0	0.051	0	0	0		0.013617
	1	0	0	0				0	0	0	0	0		0	1
	1	0	0	0
103	0.736	0.264	0	0				0.736	0	0.225	1	1		0.525996
	0	0.858	0.142	0				0.264	0.858	0.775	0	0		0.43609
	0.225	0.775	0	0				0	0.142	0	0	0		0.037914
	1	0	0	0				0	0	0	0	0		0	1
	1	0	0	0
104	0.739	0.261	0	0				0.739	0	0	1	1		0.478992
	0	0	1	0				0.261	0	0	0	0		0.0429084
	0	0	0.621	0.379				0	1	0.621	0	0		0.398093
	1	0	0	0				0	0	0.379	0	0		0.0800069	2
	1	0	0	0
105	0.792	0.208	0	0				0.792	0	0	1	1		0.487705
	0	0	0	1				0.208	0	0	0	0		0.0341952
	0	0	0	1				0	0	0	0	0		0
	1	0	0	0				0	1	1	0	0		0.4781	2
	1	0	0	0
106	0.802	0.198	0	0				0.802	0	0	1	1		0.489349
	0	0	0	1				0.198	0	0	0	0		0.0325512
	0	0	0	1				0	0	0	0	0		0
	1	0	0	0				0	1	1	0	0		0.4781	2
	1	0	0	0
107	1	0	0	0				1	0	0	1	1		0.5219
	0	0.277	0.723	0				0	0.277	0	0	0		0.073959
	0	0	0.664	0.336				0	0.723	0.664	0	0		0.333211
	1	0	0	0				0	0	0.336	0	0		0.0709296	1
	1	0	0	0
108	1	0	0	0				1	0	0	1	1		0.5219
	0	0	0.301	0.699				0	0	0	0	0		0
	0	0	0	1				0	0.301	0	0	0		0.080367
	1	0	0	0				0	0.699	1	0	0		0.397733	1
	1	0	0	0
109	1	0	0	0				1	0	0	1	1		0.5219
	0	0	0	1				0	0	0	0	0		0
	0	0	0	1				0	0	0	0	0		0
	1	0	0	0				0	1	1	0	0		0.4781	1
	1	0	0	0
110	1	0	0	0				1	0	0	1	1		0.5219
	0	0	0	1				0	0	0	0	0		0
	0	0	0	1				0	0	0	0	0		0
	1	0	0	0				0	1	1	0	0		0.4781	1
	1	0	0	0
111	1	0	0	0				1	0	0	1	1		0.5219
	0	0	0	1				0	0	0	0	0		0
	0	0	0	1				0	0	0	0	0		0
	1	0	0	0				0	1	1	0	0		0.4781	1
	1	0	0	0
